# Supplementary material for: Effects of MSTN Gene Knockout on Growth Performance and Muscle Transcriptome in Chinese Merino Sheep (Xinjiang Type)
Source: Animals (Basel). 2025 Nov 24;15(23):3387. doi: 10.3390/ani15233387 (PMC12691398; doi:10.3390/ani15233387)
Supplement: Supplementary file 1 [file animals-15-03387-s001.zip]

Archive with 9 entries (9 files):
- Table S1.46 hematological parameters in the experimental and control groups.xls
- Table S2.24 serum biochemical parameters in the experimental and control groups.xls
- Table S3.Results of sequencing data quality preprocessing.xls
- Table S4.Alignment rate statistics of reads to the reference genome.xls
- Table S5.Gene expression levels in the experimental and control groups.xls
- Table S6.Differential gene expression analysis.xls
- Table S7.GO enrichment analysis of differentially expressed genes.xls
- Table S8.KEGG pathway analysis of differentially expressed genes.xls
- Table S9.RT-qPCR primers used in this study.xls
