# Supplementary material for: Effects of MSTN Gene Knockout on Growth Performance and Muscle Transcriptome in Chinese Merino Sheep (Xinjiang Type)
Source: Animals (Basel). 2025 Nov 24;15(23):3387. doi: 10.3390/ani15233387 (PMC12691398; doi:10.3390/ani15233387)
Supplement: Supplementary file 1 [file animals-15-03387-s001.zip › Table S1.46 hematological parameters in the experimental and control groups.xls]

## Sheet: Sheet2
Table S1.46 hematological parameters in the experimental and control groups
Group	WBC(×10⁹/L)	NEU#(×10⁹/L)	NST#(×10⁹/L)	NSG#(×10⁹/L)	NSH#(×10⁹/L)	LYM#(×10⁹/L)	MON#(×10⁹/L)	EOS#(×10⁹/L)	BAS#(×10⁹/L)	NEU%(%)	NST/WBC%(%)	NSG%(%)	NSH/WBC%(%)	LYM%(%)	MON%(%)	EOS%(%)	BAS%(%)	NST/NEU%(%)	NSH/NEU%(%)	RBC(×10¹²/L)	HGB(g/L)	HCT(%)	MCV(fL)	MCH(pg)	MCHC(g/L)	RDW-SD(fL)	RDW-CV(%)	HDW-SD(g/L)	HDW-CV(%)	RET#(×10⁹/L)	RET%(%)	NRBC#(×10⁹/L)	NRBC/WBC%(%)	ETG#(×10¹²/L)	ETG%(%)	SPH#(×10⁹/L)	SPH%(%)	AGG#(×10⁹/L)	PLT(×10⁹/L)	PCT(%)	MPV(fL)	LPLT#(×10⁹/L)	P-LCR(%)	APLT#(×10⁹/L)	PDW-SD(fL)	PDW-CV(%)
WT-1	6.97	1.13	0	1.13	0	5.41	0.32	0.12	0	16.18	0	16.18	0	77.59	4.56	1.66	0	0	0	8.3	73.08	23.25	28.02	8.81	314.29	10	12.04	6	17.78	0.14	0	0	0	1.84	22.16	0	0	0	126.02	0.65	8.89	50.87	7.01	11.76	17	59.47
WT-2	8.56	1.8	0	1.8	0	6.29	0.29	0.17	0	21.02	0	21.02	0	73.56	3.39	2.03	0	0	0	8.85	85.28	28.68	32.41	9.64	297.35	13	12.42	5	16.06	0	0	0	0	0.46	5.16	0	0	0	157.81	0.09	5.43	3.47	2.2	3.72	7	61.76
WT-3	6.51	1.32	0	1.29	0.03	4.41	0.44	0.35	0	20.29	0	19.81	0.48	67.63	6.76	5.31	0	0	2.38	9.78	93.96	31.57	32.29	9.16	297.63	14	13.49	5	16.09	1.43	0.01	0	0	0.05	0.53	0	0	0	221.97	0.11	5.14	1.16	0.52	2.63	5	53.28
MT-1	4.36	1.14	0	1.14	0	2.93	0.12	0.16	0	26.17	0	26.17	0	67.29	2.8	3.74	0	0	0	6.02	61.9	18.8	31.21	10.28	329.24	13	3.8	6	17.71	0.43	0.01	0.07	1.54	1.76	29.27	0	0	0	256.65	0.31	12.09	53.76	20.95	13	18	63.11
MT-2	6.58	1.75	0.03	1.69	0.03	4.56	0.27	0	0	26.61	0.46	25.69	0.46	69.27	4.13	0	0	1.72	1.72	9.35	97.63	31.22	33.39	10.44	312.74	13	13	5	14.55	0.43	0	0	0	0.12	1.3	57.23	0.61	0	190.18	0.09	4.55	2.31	1.22	8.83	5	61.3
MT-3	6.15	1.06	0	1.03	0.03	4.56	0.34	0.19	0	17.24	0	16.81	0.43	74.14	5.6	3.02	0	0	2.5	9.52	97.61	32.02	33.62	10.25	304.84	12	12.62	6	15.63	0.57	0.01	0	0	0.14	1.46	0	0	0	105.78	0.05	4.89	1.16	1.09	7.33	5	62.03
