# Supplementary material for: Effects of MSTN Gene Knockout on Growth Performance and Muscle Transcriptome in Chinese Merino Sheep (Xinjiang Type)
Source: Animals (Basel). 2025 Nov 24;15(23):3387. doi: 10.3390/ani15233387 (PMC12691398; doi:10.3390/ani15233387)
Supplement: Supplementary file 1 [file animals-15-03387-s001.zip › Table S2.24 serum biochemical parameters in the experimental and control groups.xls]

## Sheet: Sheet2
Table S2.24 serum biochemical parameters in the experimental and control groups
Gruop	ALB(g/L)	TP(g/L)	GLOB(g/L)	A/G	TB(umol/L)	GGT(U/L)	AST(U/L)	ALT(U/L)	ALP(U/L)	TBA(umol/L)	AMY(U/L)	LPS(U/L)	LDH(U/L)	CK(U/L)	Crea(umol/L)	UA(umol/L)	UREA(mmol/L)	U/C	GLU(mmol/L)	TC(mmol/L)	TG(mmol/L)	tCO2(mmol/L)	Ca(mmol/L)	PHOS(mmol/L)	AST/ALT	Ca*PHOS(mmol/L)
WT-1	35.8	68.2	32.4	1.1	4.1	79	222	25	118	>120.00	10	23	592	102	125.4	<10.00	5.83	46.491	4.58	1.52	0.36	18.2	2.26	3.04	8.76	6.88
WT-2	35.7	71.9	36.2	0.99	3.1	52	152	31	192	57.98	11	24	624	95	123.1	<10.00	6.38	51.802	4.24	1.68	<0.30	17.7	2.32	2.75	4.86	6.38
WT-3	38.2	77.1	38.9	0.98	2.4	85	160	25	214	57.83	9	25	569	80	105.7	<10.00	5.14	48.634	5.16	1.47	0.68	18.2	2.6	2.54	6.47	6.61
MT-1	36.3	70.2	34	1.07	1.8	81	113	23	242	41.82	8	21	464	73	108.5	<10.00	5.58	51.468	4.26	1.55	<0.30	20	2.36	2.55	5.02	6.01
MT-2	33.4	73.9	40.5	0.82	2.2	68	157	27	162	44.38	10	27	554	84	199.7	<10.00	6.41	32.108	5.41	2.2	0.59	17.7	2.2	3.69	5.91	8.12
MT-3	31.8	75.3	43.5	0.73	1.5	83	147	26	254	65.23	<5	25	583	63	173.6	<10.00	6.51	37.519	5.23	2.14	0.57	18.1	2.28	3.02	5.64	6.88
