# Supplementary material for: Effects of MSTN Gene Knockout on Growth Performance and Muscle Transcriptome in Chinese Merino Sheep (Xinjiang Type)
Source: Animals (Basel). 2025 Nov 24;15(23):3387. doi: 10.3390/ani15233387 (PMC12691398; doi:10.3390/ani15233387)
Supplement: Supplementary file 1 [file animals-15-03387-s001.zip › Table S3.Results of sequencing data quality preprocessing.xls]

## Sheet: Sheet1
Table S3.Results of sequencing data quality preprocessing
Sample	RawReads(M)	RawBases(G)	CleanReads(M)	CleanBases(G)	ValidBases(%)	Q30(%)	GC(%)
G_MT1	24.07	7.05	23.48	6.87	97.54	96.9	56.68
G_MT2	23.95	7.04	23.47	6.9	97.99	96.72	56.62
G_MT3	24.04	7.07	23.55	6.93	97.98	96.69	56.05
G_WT1	24.99	7.28	24.23	7.06	96.99	96.97	55.9
G_WT2	24.08	7.06	23.53	6.9	97.72	96.79	55.83
G_WT3	23.51	6.92	23.04	6.78	97.98	96.69	55.99
