# Supplementary material for: Effects of MSTN Gene Knockout on Growth Performance and Muscle Transcriptome in Chinese Merino Sheep (Xinjiang Type)
Source: Animals (Basel). 2025 Nov 24;15(23):3387. doi: 10.3390/ani15233387 (PMC12691398; doi:10.3390/ani15233387)
Supplement: Supplementary file 1 [file animals-15-03387-s001.zip › Table S4.Alignment rate statistics of reads to the reference genome.xls]

## Sheet: Sheet1
Table S4.Alignment rate statistics of reads to the reference genome
Total reads	Total mapped reads	Multiple mapped	Uniquely mapped	Read-1	Read-2	Reads map to '+'	Reads map to '-'	Non-splice reads	Splice reads	Reads mapped in proper pairs
46957018	46440752(98.90%)	2567305(5.47%)	43873447(93.43%)	21974150(46.80%)	21899297(46.64%)	21930039(46.70%)	21943408(46.73%)	19047442(40.56%)	24826005(52.87%)	43603400(92.86%)
46931116	46325269(98.71%)	2433368(5.18%)	43891901(93.52%)	21983851(46.84%)	21908050(46.68%)	21943135(46.76%)	21948766(46.77%)	18771715(40.00%)	25120186(53.53%)	43616882(92.94%)
47106932	46083379(97.83%)	2565211(5.45%)	43518168(92.38%)	21797516(46.27%)	21720652(46.11%)	21760810(46.19%)	21757358(46.19%)	19200673(40.76%)	24317495(51.62%)	43245510(91.80%)
48464622	48010755(99.06%)	2731857(5.64%)	45278898(93.43%)	22677157(46.79%)	22601741(46.64%)	22632477(46.70%)	22646421(46.73%)	20286437(41.86%)	24992461(51.57%)	45011254(92.87%)
47057204	46444644(98.70%)	2512321(5.34%)	43932323(93.36%)	22000280(46.75%)	21932043(46.61%)	21955554(46.66%)	21976769(46.70%)	20283767(43.10%)	23648556(50.25%)	43653304(92.77%)
46073008	45485260(98.72%)	2461344(5.34%)	43023916(93.38%)	21554168(46.78%)	21469748(46.60%)	21507086(46.68%)	21516830(46.70%)	18475716(40.10%)	24548200(53.28%)	42738036(92.76%)
