# Supplementary material for: Effects of MSTN Gene Knockout on Growth Performance and Muscle Transcriptome in Chinese Merino Sheep (Xinjiang Type)
Source: Animals (Basel). 2025 Nov 24;15(23):3387. doi: 10.3390/ani15233387 (PMC12691398; doi:10.3390/ani15233387)
Supplement: Supplementary file 1 [file animals-15-03387-s001.zip › Table S5.Gene expression levels in the experimental and control groups.xls]

## Sheet: merged_FPKM
Table S5.Gene expression levels in the experimental and control groups, represented as FPKM
Geneid	G_MT1_FPKM	G_MT2_FPKM	G_MT3_FPKM	G_WT1_FPKM	G_WT2_FPKM	G_WT3_FPKM
Group	MT	MT	MT	WT	WT	WT
ENSOARG00020000002	0	0	0	0	0	0
ENSOARG00020000003	10.3270387668585	5.01717980021224	3.03650881682836	7.27046415429904	10.2452265518697	7.38141478196801
ENSOARG00020000004	0	0	0	0	0	0
ENSOARG00020000005	26.6135281381863	11.906183075744	6.9853501235577	10.3553319804716	20.671209102053	22.3539406688829
ENSOARG00020000006	0.643466870806531	0	0	0	0.654328469112748	0.327379414866915
ENSOARG00020000007	860.165288594244	763.837698294621	161.414708200367	1007.12084260894	1081.54329498031	1854.90434018234
ENSOARG00020000008	0	0	0	0	0	0
ENSOARG00020000009	0	0	0	0	0	0
ENSOARG00020000010	0	0	0	0	0	0
ENSOARG00020000011	605.704875461215	427.329260232511	478.44928637078	715.272149966344	722.932485667995	737.734744768716
ENSOARG00020000012	0	0	0	0	0	0
ENSOARG00020000013	0	0	0	0	0	0
ENSOARG00020000014	0.330548050071848	0	0	0	0.33612763824285	0
ENSOARG00020000015	1.41941221501441	0	0	0.348394590827255	0.360842905760706	0
ENSOARG00020000016	0	0	0	0	0	0.361080236985568
ENSOARG00020000017	6157.47817352468	3879.4030492233	5796.07493814664	9394.78733942476	9795.10660151032	7207.08300404447
ENSOARG00020000018	10.8754964079977	9.57325586576277	6.59710354307828	21.0214426352671	24.8829136141467	16.5995196270548
ENSOARG00020000019	0	0	0	0	0	0
ENSOARG00020000020	758.57829621452	417.040956932908	469.259345744261	853.285586979792	1006.13764107485	907.688145211053
ENSOARG00020000021	0	0	0	0	0	0
ENSOARG00020000022	4462.70098869321	3420.6358040502	5053.11131394597	5324.3313550755	5308.37220960132	7166.64396702662
ENSOARG00020000023	10429.8572501987	6887.45477271163	6627.70460822412	11261.1832446373	9664.9176448326	13602.1135967792
ENSOARG00020000024	0	0	0	0	0	0
ENSOARG00020000025	1067.43900916526	592.212793782634	799.277127438987	1164.34277791095	1167.15367897301	1212.41560036154
ENSOARG00020000026	0	0	0	0	0	0
ENSOARG00020000027	1100.85717798424	1250.93975565367	1517.22773513596	1626.03694283748	1517.37846050733	1980.56230842437
ENSOARG00020000028	0	0	0	0	0	0
ENSOARG00020000029	0	0	0	0	0	0
ENSOARG00020000030	0	0	0	0	0	0
ENSOARG00020000031	1.11308107800141	0.906481511726341	0.135378002704864	2.17263535059545	1.22619214763715	1.32138314073137
ENSOARG00020000032	0.457007720743275	0.321828203820624	0.186760108276937	0.85251100634245	0.650610693720062	0.418524820142363
ENSOARG00020000033	0	0	0	0	0	0
ENSOARG00020000034	863.071107142642	767.985660083854	606.944795253649	1206.13351638383	1075.25108562488	1699.83145921886
ENSOARG00020000035	0	0	0	0	0	0
ENSOARG00020000036	1346.89315457458	607.243845151828	2303.49917548774	1587.28575580897	1912.05188445844	3272.6780824821
ENSOARG00020000041	0	0	0	0	0	0
ENSOARG00020000042	0.221376217020596	0	0	0.217347084185811	0.225113005428698	0.0750870217584667
ENSOARG00020000043	1.22769269717782	0.941007066150948	0.776451473781281	2.92727423619363	2.94269465969846	3.03386132493264
ENSOARG00020000044	0.0169511820549666	0.0682122702061475	0.121226793149202	0.191390635775844	0.0172373147816846	0.129364889963217
ENSOARG00020000045	0	0	0	0	0	0
ENSOARG00020000046	0.214066110297885	0.562309984229571	0.194399876136467	0.11676112457493	0.411172399269962	0.121012597905464
ENSOARG00020000047	5.94304508336787	5.35010857982654	6.18560074931415	6.29566172059688	6.83701531435104	6.09219107775392
ENSOARG00020000048	0	0	0	0	0	0
ENSOARG00020000049	0	0	0	0	0	0
ENSOARG00020000050	4.92863163284676	1.71077815850387	2.6030036456284	4.58116487681259	4.68417635529526	2.20398233673387
ENSOARG00020000051	2.72979136881961	4.0232378169563	3.81032354987359	4.65434412401253	3.20995635161805	2.65195615394987
ENSOARG00020000052	4.18323713499224	4.9398119709081	5.81321419999129	5.86580866547408	5.4324978248935	4.51397599319774
ENSOARG00020000055	0.0333057386545824	0.0335059236157526	0	0.0326995613198804	0.0677358663677793	0.101670625735067
ENSOARG00020000057	0.0769697213883411	0.580742623435712	0.47181501038384	0.15113768533495	0.313075822541985	0.234961302536063
ENSOARG00020000058	0.829505695299485	1.39737956691463	1.33515155727478	1.0218520121426	1.36871043482316	0.955542316783601
ENSOARG00020000059	0.0167685946179603	0	0	0.049390199116581	0.0852582265174706	0
ENSOARG00020000060	29.7383664472472	28.2014964854299	29.6995517324159	29.5509688056435	28.5151341047768	26.1992979821091
ENSOARG00020000061	0	0.0297853271897089	0.0302482629356511	0.0436027586066013	0	0.0301269400184277
ENSOARG00020000062	1.79691546368845	1.84460802884595	1.94820878907735	1.4401721687692	2.3493176417612	1.97770999102733
ENSOARG00020000063	0	0	0	0	0	0
ENSOARG00020000064	2.66778966623205	3.31105537170867	3.60138448795596	3.46680749113372	3.54190845237118	3.44663421241876
ENSOARG00020000065	8.01571928118437	7.14707235128513	7.95646153991496	9.47633287050134	10.2572306155979	8.78866197421696
ENSOARG00020000066	18.1536933121805	20.8732470832657	19.7051681390115	18.4451483370575	19.7275047022403	15.8838615341865
ENSOARG00020000067	10.7888350471508	10.6768262021502	9.11990024692224	10.5157633378135	9.9115932096106	8.81168284753771
ENSOARG00020000069	26.8448925703641	19.9732235126616	21.2293792018344	30.1679992900014	27.1856338620062	29.6848683577794
ENSOARG00020000072	0	0	0	0	0	0
ENSOARG00020000073	4.39413781456588	4.52688511549725	4.41211990467517	5.6336146601854	6.7101425454225	4.07175586387981
ENSOARG00020000074	19.0886005477864	19.1111201669696	21.8975783554641	18.2462154747782	17.3291407240093	17.7213928275538
ENSOARG00020000075	0.216257462405852	0.200152700545292	0.366758154917032	0.38217868719534	0.42662122358803	0.281667178949846
ENSOARG00020000076	0	0	0	0	0	0
ENSOARG00020000078	0.0239860911085934	0	0.0980212099107581	0.0235495349664546	0.0243909717611611	0.0244070140308336
ENSOARG00020000079	3.59436572364586	2.94587745140092	2.5743713675299	2.79477785829239	3.45056028633676	2.0077565677385
ENSOARG00020000081	0	0.0355939027267049	0	0	0	0
ENSOARG00020000082	0.138231336370898	0.197004753891117	0.223603939161503	0.217710237208677	0.342626346608447	0.158239244565104
ENSOARG00020000083	14.1288387296764	13.307686910161	11.1334529362984	9.97001410707708	13.3038879212182	6.68020794355185
ENSOARG00020000085	1.55126359041082	1.38871662850234	1.57786110170421	1.77798655528381	1.9735480589212	1.69669875164671
ENSOARG00020000087	24.9339664377939	27.5611085757905	30.2812456641084	32.2023100923257	40.3390757053199	22.8143483193603
ENSOARG00020000088	0.659590186475943	0.940035781807327	0.884451628947043	0.849955824091094	1.22966056268341	1.14657369102023
ENSOARG00020000089	0	0	0	0	0	0
ENSOARG00020000090	0	0	0	0	0	0
ENSOARG00020000091	0	0	0	0	0	0
ENSOARG00020000092	0	0	0	0	0	0
ENSOARG00020000095	0	0.0815967786877739	1.36727232210813	0	0	0
ENSOARG00020000098	2.15642600477158	3.13355937021066	2.85587654195928	2.94052530114853	5.40084938303654	3.12886408085467
ENSOARG00020000100	0	0	0.0205950996596121	0	0	0
ENSOARG00020000101	6.44553808088299	7.28251249788382	8.63942165748122	6.04009505034207	8.41121562491218	5.48581722209425
ENSOARG00020000103	3.91555533191969	6.13281065674913	6.72410305407109	4.85224498069041	5.23603050192877	4.74548986919555
ENSOARG00020000104	0	0	0	0	0	0
ENSOARG00020000105	0.212671253910633	0.362068417973885	0.300842045604069	0.353354785001745	0.46579314750399	0.299635396657854
ENSOARG00020000106	0.78628368012787	0.820859078560529	0.848773882805482	0.917628298250207	1.56894007349506	0.830273646680617
ENSOARG00020000107	0	0	0	0	0	0
ENSOARG00020000108	0.277622331603969	0.418936481182195	0.236359868576756	1.29470511413849	0.917502767092419	1.17705925767107
ENSOARG00020000111	232.705367943425	250.980768840146	237.034649179788	208.965429619491	201.833359477304	197.070201152895
ENSOARG00020000114	0	0	0.0135415184249138	0	0	0
ENSOARG00020000115	0	0	0	0	0	0
ENSOARG00020000116	1.20192783123039	1.07772247757891	2.53597374964027	0.493826225655525	0.352051389377798	3.2569554673414
ENSOARG00020000117	0	0	0	0	0	0
ENSOARG00020000118	0.653143064352494	0.693572618846079	0.722887998052384	1.22907324824172	1.5312762106116	0.812294788767533
ENSOARG00020000119	0	0	0	0	0	0
ENSOARG00020000122	7.34063503067411	6.01406678600301	6.0032537434879	9.16783352930606	5.17643981565423	5.24306833723314
ENSOARG00020000123	11.8233501114854	15.1911716492252	16.4629902188195	18.6100919098268	19.6466358245443	15.6052986837514
ENSOARG00020000124	0.562389107769729	0.512728483706314	1.59800273272939	0.345095880207623	0.965051092464176	0.447076768299683
ENSOARG00020000125	0.298068595404485	0.381640183306657	0.276836993740097	0.0266039665089875	0.578645333437719	0.303299289461207
ENSOARG00020000126	0.0386698840628925	0.0194511551759717	0.0987673649541493	0	0.058983936518577	0.0393484873638119
ENSOARG00020000127	2.77147027800872	7.14703302569348	11.983865928681	3.48112794177894	6.48991872674177	9.15541380616628
ENSOARG00020000128	0.882452318327303	0.669455585337042	0.487726038162072	1.10784467011257	1.01503292195997	1.03042082017464
ENSOARG00020000129	1.53019560740578	2.29640202459403	2.2848504954076	2.4227384124496	2.86838677770897	2.06608350236132
ENSOARG00020000130	0.178081237308081	0	0.0682260174148219	0.284115146025179	0.384810331235587	0.203857107966022
ENSOARG00020000131	3.50831250396807	2.85316269076921	3.69714458194023	2.96530927449384	4.17148444461547	2.1456750430602
ENSOARG00020000132	0	0	0.0700350406038513	0	0.0697082886128637	0
ENSOARG00020000133	0.770819688986991	0.370868692021861	0.770385446642364	0.674530638351658	1.0735076446381	0.733193481212361
ENSOARG00020000134	0	0	0	0.0261343984294025	0.0270681937029543	0
ENSOARG00020000135	2.41192401373265	2.67556237836874	2.06811193529695	2.30459679358466	2.67162226344562	2.48711938335976
ENSOARG00020000138	9.69564907077671	8.67189795721308	9.34813968328823	13.4676565343042	12.3320627172897	11.6898560444242
ENSOARG00020000139	0.0671989073713017	0.15773988546511	0.0572112654735569	0.120955745620231	0.0911109495167437	0.0227927186029414
ENSOARG00020000141	0	0	0	0	0	0
ENSOARG00020000142	0.0467635807272189	0.0470446543790945	0.087589043029106	0.0918249309157106	0.126807842851308	0.0317228115181119
ENSOARG00020000143	4.3438423771702	5.47907580559642	6.1649608450162	6.78324162219864	7.79543778500528	5.39981581329377
ENSOARG00020000144	0	0	0	0	0	0.015264815738277
ENSOARG00020000145	0.557176020458586	0.681253389381672	0.718114178326666	0.782681134064498	1.14187872274116	1.16879684526199
ENSOARG00020000146	348.626555167586	312.910722692616	346.048	359.282920737413	344.527524831096	404.065941921213
ENSOARG00020000147	0.237734065568916	0.425178616917136	0.458773599314117	0.518682696798103	0.456633168100029	0.255345192219679
ENSOARG00020000149	12.4547324736006	13.8976698985962	10.8775248218699	14.181934587984	16.8135433944693	12.0995381680195
ENSOARG00020000151	0	0	0.0807611279035402	0.0776112438206498	0	0.0402186013350018
ENSOARG00020000152	0.366088506642898	0.312244928998977	0.439058724207786	0.437561544152436	0.825463850381352	0.477788229151088
ENSOARG00020000154	0.434513943371757	0.0437125600113075	0.147973195033347	0.156422061187747	0.603859556579141	0.235807501704861
ENSOARG00020000155	29.1517729168303	32.7948534590183	32.9132576004667	35.1602033092014	47.6681751804029	30.3886910559335
ENSOARG00020000156	57.3873862926073	53.1797797578039	52.6663505340962	65.3794675633285	72.2704338222988	56.3964634097662
ENSOARG00020000157	2.66472920890051	3.5599438940883	3.70839469304748	3.27949971021127	4.28810138560029	2.88880235816073
ENSOARG00020000158	0.017781877417277	0.0447218895718731	0.0908339509674122	0.104749442194193	0.307394546101236	0.0723756996758102
ENSOARG00020000159	0.198251236604125	0.142459164669089	0.173607987975744	0.139030705259703	0.518394033628057	0.0576372209272737
ENSOARG00020000160	0.449162500304456	0.401655291162155	0.220944740298672	0.0979972375439642	0.608992370425515	0.0169275809134909
ENSOARG00020000161	0	0	0	0	0	0
ENSOARG00020000163	3.67048003769923	1.77789037507023	2.40736409993032	4.93837065082464	10.2757217332495	2.21326928360731
ENSOARG00020000164	0.0902056360943736	0	0	0.0885638586028163	0	0
ENSOARG00020000165	0	0	0	0	0	0
ENSOARG00020000167	0.072937050847088	0.299616383204288	0.167660711813351	0.167088992678865	0.247227381276857	0.111325493720487
ENSOARG00020000168	5.76347877479773	3.49538581720047	5.2826430626905	10.5113518423739	9.33827619609604	8.11024967669171
ENSOARG00020000169	15.7848826586513	16.3549628147146	14.517932593169	17.8164333332019	24.6574023434004	11.5357183705145
ENSOARG00020000170	0.648836552621329	0.0900326069897552	0.0800029392897031	0.274580808718745	0.819048153270477	0.250429315962174
ENSOARG00020000171	0	0	0	0	0	0
ENSOARG00020000175	0.0842724365142431	0.0621712359151898	0.0688773018651148	0.1103181940687	0.0856949392027755	0.102901562298099
ENSOARG00020000178	4.91457823173727	3.86618484691286	3.61976252489864	6.08751993161276	5.3752560739724	3.80876583903782
ENSOARG00020000179	0.730741211209093	0.500516322878613	1.39781276916553	0.801397351323003	0.758886111084372	0.862218658678166
ENSOARG00020000181	4.42461463361634	4.77288849696114	4.52570325732761	3.26444455434476	4.98042516082909	2.87012496065451
ENSOARG00020000182	0	0	0	0.0733462296478432	0.0759669275285698	0.0380084459984808
ENSOARG00020000184	0.0126285530054926	0.0190566858508016	0.0290293089929348	0.0185980626792516	0.0128417205765946	0.00642508337433432
ENSOARG00020000185	0	0	0	0	0	0
ENSOARG00020000188	4.23687425384735	3.32868464228804	3.6483805767411	6.31887580620804	5.92916787960652	6.79531268735047
ENSOARG00020000189	20.3973108188729	18.5756840525732	18.2777032283479	20.8609432984492	21.4490968421971	20.8901029372172
ENSOARG00020000191	0.178972799223029	0.126033963743586	0.159991043990256	0.158143882504194	0.100096604305214	0.159349335068728
ENSOARG00020000192	0.157361271491179	0.293447298573337	0.341140938993533	0.23928230367299	0.220511920460098	0.249947700232415
ENSOARG00020000193	3.97435420204034	2.57029852866488	5.51052178304185	5.85302912589789	10.1036013612998	5.19955541259218
ENSOARG00020000194	16.6094122902089	15.1661432000522	14.7235715722617	20.6002	23.1405063436221	19.323616553518
ENSOARG00020000195	7.09441143494694	6.16731971228914	5.30137933638681	6.58496343297391	7.54853451393836	5.8072109198672
ENSOARG00020000196	11.9945855173445	12.1021000491746	13.3693349884239	14.0462667426327	15.7177272705768	14.8562740306825
ENSOARG00020000197	2.23786361318804	2.48903076924601	2.53481663088778	3.92345290937375	3.25797909268048	3.13990049397127
ENSOARG00020000198	0.466574338857195	0.530602003488803	0.580298747533887	0.497915766629957	0.825130478074083	0.206418294367538
ENSOARG00020000199	7.74417807033743	9.81985005785715	10.0291896796018	9.19291493955843	17.9231556795406	5.50758122211882
ENSOARG00020000200	0.0771495571859774	0.0119405025379305	0.0303152167886813	0.0873985446738318	0.0844865829523346	0.030193625325896
ENSOARG00020000202	0	0	0	0	0	0
ENSOARG00020000203	1.21923869751238	1.16066187120622	1.68067196081978	1.14344891348432	1.76535452356776	1.27026
ENSOARG00020000205	0	0	0	0	0	0
ENSOARG00020000208	6.91036599828376	6.74809926731772	6.43904253910036	6.58569775048834	8.26303325616961	7.92490281324294
ENSOARG00020000210	0	0	0	0	0	0
ENSOARG00020000211	4.13028827859864	5.13447454414159	6.27960372171953	4.31505873027977	6.34971435991207	4.34783515608618
ENSOARG00020000212	16.4432133308093	9.70272138460855	11.6871697510162	18.7248350483986	20.7765266159861	19.2682831796671
ENSOARG00020000213	0.175713210723645	0.284368067565513	0.335618291777709	0.315027687637372	0.419507725171225	0.345932815297872
ENSOARG00020000214	4.03152014230207	2.68797619552792	3.74435258730635	2.95990308914483	4.92910348486453	4.04211722422648
ENSOARG00020000215	0	0	0.0215398290017961	0	0.0107196669251761	0
ENSOARG00020000218	0	0	0	0	0	0
ENSOARG00020000220	0	0	0	0	0	0
ENSOARG00020000221	0.512193558719822	0.744281937676806	0.581422978598011	0.614620646082044	0.636581352615586	0.98445460838518
ENSOARG00020000222	1.54848321404144	1.42534669136723	1.62043143050574	1.56954071315786	1.96349540614503	1.5246235415665
ENSOARG00020000223	12.0398684029816	9.74794641643824	9.48858075114512	8.73599436499342	15.9364765817109	9.55282901974942
ENSOARG00020000224	0.0127066917615824	0.0127830656448724	0.025963490566146	0.0499017002132772	0.129211783000148	0
ENSOARG00020000225	7.92278003106637	8.41951679107412	11.5352140319734	8.95480167036836	9.39543659542748	10.3389025983146
ENSOARG00020000227	0.354853053753602	1.07095772027703	0.362534327831701	0.69678918165451	0	0.722160473971135
ENSOARG00020000228	0	0	0	0	0	0
ENSOARG00020000230	0.0326081184530337	0.024603082763121	0.0166569826301052	0.00800365951900451	0.0165792686430595	0.0248852595760324
ENSOARG00020000231	0.721885665010806	0.382816055856602	0.754663294670071	0.395579758045047	0.284523626991281	0.523867802082957
ENSOARG00020000232	0.0264293621634665	0.0598234871129558	0.0202510960782221	0.071357928241727	0.0268754847664053	0.0470630319838801
ENSOARG00020000234	1.82487093330504	1.21689923617765	1.37430904223841	2.58510593107345	3.8014815715793	1.55979172381492
ENSOARG00020000236	13.0668658190944	18.7791493391625	19.0736639801291	15.3115932376685	14.3574725563513	15.7191578578417
ENSOARG00020000237	0.12973122395293	1.09629220398251	0.503649840385546	1.52844078556473	0	1.74250333719487
ENSOARG00020000239	0.0548201612765883	0.0183832197346556	0	0.0269112065614389	0.120781949523841	0.0743762396517035
ENSOARG00020000240	15.1415089164522	18.2704631997438	18.4095868894467	16.8703223252756	21.3367979058505	15.7245988045654
ENSOARG00020000243	0	0	0	0	0	0
ENSOARG00020000244	0	0	0	0	0	0
ENSOARG00020000246	31.4718113933554	23.9330249706816	26.3476474525603	48.4624939989242	50.8196574341929	46.5453138228682
ENSOARG00020000247	0	0	0	0	0	0
ENSOARG00020000248	2.62115099130456	12.4477450043701	20.2810737390833	0.832585156353952	2.03824363381766	8.94279232304192
ENSOARG00020000249	0.154844968910663	0.194719585504915	0.210929063465717	0.133023389224952	0.216505743456424	0.0262603808716777
ENSOARG00020000250	0	0.0198812790005018	0.0403805639517701	0.194028109551624	0.0602882496111254	0.0201093006675009
ENSOARG00020000252	0	0	0	0	0	0
ENSOARG00020000253	0.111510185566407	0.0761224280463182	0.146473681223305	0.109480657028403	0.178188145574523	0.145886189163339
ENSOARG00020000255	0.0444929458916624	0.0223801859185121	0	0.0582442094068921	0.075406630583061	0.0150912453073255
ENSOARG00020000256	0	0	0	0	0	0
ENSOARG00020000257	0.077154301055939	0.3395789200985	0.315297640832047	0.0946875786420997	0.0784566509727515	0.0981353162071087
ENSOARG00020000258	0.0163871019730017	0	0.0669672917964161	0	0	0
ENSOARG00020000259	1.27021745988984	1.43550921453188	1.46203384028659	1.63985421831868	1.5013433084667	1.1582214814126
ENSOARG00020000260	0	0	0	0	0	0
ENSOARG00020000261	0	0	0	0	0	0
ENSOARG00020000264	34.1340855621347	65.8708870656752	39.9613461575057	34.3980766117842	59.858829925728	21.4515070328721
ENSOARG00020000265	2.01739168656361	3.08745712184224	2.74077241616021	3.09743758960205	3.65186286126519	3.07919120564864
ENSOARG00020000267	7.19856094296134	8.29962318194581	9.39267708800165	7.04107414400379	8.77311913894187	8.40852994329967
ENSOARG00020000269	1.22064881217611	1.37869286960781	1.31509348261047	1.19843253133496	1.55156641474482	1.07269640419718
ENSOARG00020000270	0	0	0	0	0	0
ENSOARG00020000271	62.8725946945878	64.905181100427	69.6986988131899	57.0194839179353	53.9288806620985	46.8361
ENSOARG00020000274	12.1533561746108	11.9301262509407	10.0294281092578	14.1104061456611	13.3567660446428	15.0237583388885
ENSOARG00020000275	1.31821338116616	2.83208819362149	1.62066271738097	1.82068432465651	1.3404645721407	1.75057048227447
ENSOARG00020000276	10.1176971707249	11.4723439951619	11.6029684291203	10.590356958222	13.2627022873836	8.15282391955808
ENSOARG00020000277	0.391641430801297	0.522043906658339	0.500148798793988	0.422964745690869	0.746722994270482	0.298885649604609
ENSOARG00020000278	0	0	0	0	0	0
ENSOARG00020000282	0.115133237321248	0.0579126242376447	0.11762545189291	0.0753585118926548	0.17561499668036	0.117153667348001
ENSOARG00020000283	0.48747490212616	1.47121464603714	0.498026955405165	0.23930133511367	0.743555078537213	0
ENSOARG00020000284	0.0106604849371526	0.0268114001100207	0	0	0	0
ENSOARG00020000285	1.8627678118657	1.47034100313569	1.28824549747322	1.67411462528156	2.18562805151972	1.48720458653913
ENSOARG00020000286	0.799513824319007	0.924111561240105	0.677787125420988	1.3862101308629	2.50822069143501	1.57516003275763
ENSOARG00020000287	2.60198083942218	3.11970672502111	4.02756007614842	3.7989017433453	3.86050755510107	2.76176452699721
ENSOARG00020000289	104.251566521494	76.2561085684645	97.6114039124108	136.269016500597	174.134987656974	145.636108483249
ENSOARG00020000290	0	0	0	0	0	0
ENSOARG00020000291	1.04839556736173	0.995157629353431	1.33022406484007	1.33644848646699	1.06609228499449	1.26466645021294
ENSOARG00020000293	7.47134677724038	7.77456563923232	9.09186790286052	10.3789578804868	12.1126338072844	7.71716463931677
ENSOARG00020000295	0	0	0	0	0	0
ENSOARG00020000296	108.223274733624	79.963340806152	101.099209965683	134.829622995731	156.272122084719	142.438460829261
ENSOARG00020000297	1.11672449221188	5.2647322655603	4.20566138566285	5.4712493546792	1.40276861005342	4.67897076601988
ENSOARG00020000299	0	0	0	0	0	0
ENSOARG00020000300	4.79686171688102	6.24634142100579	5.78236359393433	5.25973886681333	8.11452397831415	4.92665724184303
ENSOARG00020000302	0.319380108289553	0.186015644901247	0.437920253890748	0.536365061461675	0.7691949088316	0.45326825987321
ENSOARG00020000304	1.18013268390684	0.8058224106735	1.47069448526174	1.20343270357814	1.57108400882653	1.21534531744747
ENSOARG00020000305	3.1429253245558	4.13432101034628	3.5592493482188	3.61300092024146	5.57515209070809	2.63259428831436
ENSOARG00020000306	20.8467	17.3336812500403	17.3026944181707	24.0564908369754	27.9159328084607	22.8580509405453
ENSOARG00020000307	117.974173108976	190.027813069917	186.114671190406	150.845540034187	128.400757808769	140.946127731353
ENSOARG00020000310	0	0	0	0	0	0
ENSOARG00020000311	3.69177997306051	3.27209662923352	4.93614711986886	4.50344160032466	5.41630190158421	5.96298219936166
ENSOARG00020000312	0.424198826318697	0.416824100451241	0.534167505112612	0.445534865129867	0.601896588513362	0.301146231991234
ENSOARG00020000314	6.0508436543077	4.8285928601214	5.07327602820077	5.83077290559732	8.91730648916857	4.71108879531242
ENSOARG00020000316	2.88541709359318	2.58023107909913	4.02683694188678	4.15677360185141	4.66966536427181	3.55012847305857
ENSOARG00020000318	1.91464373574267	2.34087341744178	2.00288517031394	1.64594619903355	2.21711525695948	1.42622581078126
ENSOARG00020000319	50.675892119835	41.8375569008344	45.1322830433439	67.2605032703641	63.0834255606167	76.1186404709933
ENSOARG00020000320	13.666737094393	13.421028779625	11.6177667355722	18.2242407286868	21.0752995062285	14.7250180781735
ENSOARG00020000321	3.00140587389624	17.0196824521759	9.78372282662052	11.9355154498708	3.28262101115288	9.38194698981024
ENSOARG00020000322	0	0	0	0	0	0
ENSOARG00020000325	1.10275440877848	0.861231183353669	0.859792777491418	0.868996249399552	1.0918589908526	0
ENSOARG00020000326	44.1417834446356	55.825972340531	50.4750659021385	41.0436395370043	39.6948856756768	33.450315520406
ENSOARG00020000329	0.00742461774007536	0.00746924358757315	0.0303413345139147	0.0291579472938503	0	0.00755490957385188
ENSOARG00020000330	0	0.0399096451452737	0.0202649685923187	0	0.040340842731982	0.020183687722991
ENSOARG00020000332	10.0031505838581	12.0891641731139	10.6280560506384	10.9338481065074	15.6413179867589	8.84006797011678
ENSOARG00020000333	0.392607217474431	0.802276704143805	0.57032221192896	0.713706269959584	0.598851528868919	0.468160469969848
ENSOARG00020000334	0.0223425996807823	0.0224768904255674	0.0456524709121401	0	0.0681592155325779	0.0909387263519208
ENSOARG00020000337	0.0245161368100025	0.0493269833062997	0.01252341086744	0	0	0.0124731806527908
ENSOARG00020000338	11.2670411982312	21.3428089046892	26.8100237494487	14.6085646330402	9.38734605687496	18.2911092880594
ENSOARG00020000339	19.0302702176174	18.8617262312453	20.6872735322145	14.9655373421088	19.0464493194532	19.6503961138067
ENSOARG00020000341	1.79405261377286	2.04924066054662	2.31783874157083	2.40724688779774	2.56927303159978	2.47968608844364
ENSOARG00020000342	0	0.0406276847859628	0	0.0396499283284575	0.0410666403208837	0.0410936504017048
ENSOARG00020000343	1.62350566969635	1.04493758636061	1.95292501720734	1.8081988023836	2.7160134501967	1.68752275704595
ENSOARG00020000344	0.686768187004077	0.655765717770532	0.558928949228228	0.674268740182802	0.793053680002788	0.367176623041764
ENSOARG00020000346	0	0	0	0	0	0
ENSOARG00020000347	0	0	0	0	0	0
ENSOARG00020000348	116.49726212934	123.703330185813	140.783705882241	153.846719488778	147.995928810457	165.32164045298
ENSOARG00020000350	0	0	0	0	0	0
ENSOARG00020000352	0	0	0	0	0	0
ENSOARG00020000353	0.587342985523203	0.731557326166249	0.514334415840049	0.67276196849401	0.696800093882743	0.455352417085248
ENSOARG00020000354	0.099337606365155	0.0908497068099279	0.0738093841094481	0.0531979764436827	0.16529630114188	0.0918916770771654
ENSOARG00020000356	0.0985185497735284	0.0849520268052939	0.0431361929878489	0.10363443646655	0.0715582315302655	0.0358026481700475
ENSOARG00020000357	0	0	0	0	0	0
ENSOARG00020000359	0.287963204998855	0.30944587957738	0.361059411933281	0.314849681756554	0.372685051569506	0.352951769486299
ENSOARG00020000360	0	0	0	0	0	0
ENSOARG00020000361	0	0	0	0	0	0
ENSOARG00020000362	11.7980789641795	7.93056302006523	12.0625544270728	6.79626380277474	7.52767265350949	9.47010143669228
ENSOARG00020000363	0.332753664284961	0.539925303817009	0.904723122391389	0.579624452710825	0.94962038722435	0.305825965845427
ENSOARG00020000364	0.618413207527223	0.681950406406075	0.449549713565579	0.396987823554763	0.532105457878775	0.399341573088031
ENSOARG00020000365	3.11046733083448	3.38547655349637	2.93919163804777	5.64911176398122	5.06291330863196	3.28387622479791
ENSOARG00020000366	0	0.22686954822068	0	0	0	0
ENSOARG00020000368	22.0143213911505	22.9529941995875	24.0334073983818	23.5535735889054	28.0440026086996	19.3563553228092
ENSOARG00020000369	0.122374404890592	0.15668537724047	0.0909260831445114	0.0655348054668142	0.248880123106508	0.294324508524889
ENSOARG00020000370	20.4041155108932	23.466761823892	25.9873308074837	21.8877977479106	21.5835021919188	22.9992124604638
ENSOARG00020000371	0.0640053253454773	0.0429266872849032	0.0108984678570096	0.104734006084232	0.0216952410183272	0.0434190205393786
ENSOARG00020000373	0.0225514090235934	0	0	0	0	0
ENSOARG00020000375	92.9541624492595	46.7126852921262	50.0352543831286	70.1047492792695	78.9380345271731	68.5962794787224
ENSOARG00020000376	1.75916378309022	2.35819672074888	2.07169912891292	1.48041113257967	2.82868699836405	1.39322896971555
ENSOARG00020000377	0.884170039315561	0.585483379545391	0.880440510448416	0.944996088663167	1.14378498050495	1.07051246512604
ENSOARG00020000378	2.31814646889314	3.75646378126702	4.72719737153512	3.27083397256039	2.74780315888191	3.51705306192117
ENSOARG00020000380	0.318048115964314	0.213306501324072	0.363615	0.301107391538761	0.500525857041369	0.323629423138485
ENSOARG00020000381	0	0	0	0	0	0
ENSOARG00020000382	0	0.0329600022533778	0.0167361400492571	0	0	0
ENSOARG00020000384	78.4773310452536	83.4573162656283	80.8375719882662	55.5455661651983	61.2370157180418	56.7172904511934
ENSOARG00020000385	9.25080334704684	10.4238413172504	9.69664127962083	10.604312719223	13.0989321667968	9.97826814979973
ENSOARG00020000387	7.72560276178804	6.6527636513069	6.64441233814381	8.35515296152543	11.834862156663	5.89588235167005
ENSOARG00020000388	0	0	0	0	0	0
ENSOARG00020000389	0	0	0	0	0	0
ENSOARG00020000390	1.7128971608535	1.27215558959381	2.33721511396788	2.73138703508971	2.78222086080575	2.39802691928481
ENSOARG00020000391	2.68111196169388	1.74151654950853	1.16467721067192	1.90687363098452	2.57609633508956	2.27704842361502
ENSOARG00020000393	6.06592297704564	6.70757730068247	6.06065005114769	7.36647066976299	8.24141207201392	8.02578343925816
ENSOARG00020000395	0	0	0	0	0	0
ENSOARG00020000396	0	0	0	0	0	0
ENSOARG00020000397	27.8947317581811	34.7031128561354	41.5513223603789	37.5139686349003	40.7944814179453	44.1754203382456
ENSOARG00020000399	0.376468169227058	0.322324204608966	0.43371741659932	0.542628189265222	0.659758580889617	0.407526242572923
ENSOARG00020000400	0.213279555623927	0.118378746282781	0.15027329651055	0.332148210944119	0.164529407807991	0.254439959741125
ENSOARG00020000401	139.354922020711	129.917744952473	119.092703884467	150.111411697433	165.093213082956	152.457041292862
ENSOARG00020000403	0	0	0.0122344090781914	0.0235144736240728	0	0
ENSOARG00020000404	0.014324729982336	0.0432324873724181	0.0585392325142313	0.0281280287043673	0.145665286979686	0.0145761092995064
ENSOARG00020000405	5.95635532583886	6.36666590511583	6.7076477598258	9.65243583057728	10.2210144807058	10.2277369791873
ENSOARG00020000408	0	0	0	0	0	0
ENSOARG00020000409	0	0	0	0.00977949728637909	0	0.0405423423983795
ENSOARG00020000411	0	0	0	0	0	0
ENSOARG00020000412	0.402481232717142	0.306838551079285	0.443317973986536	0.475421964443969	0.652282093916148	0.422342482040977
ENSOARG00020000413	0.0352391495512887	0.017725477663098	0.0360019485835059	0	0.0358339796885404	0.0358575481781944
ENSOARG00020000414	6.84011700834686	9.92569699772017	10.6834232020323	8.22628170762016	9.41746550060278	8.72616028747715
ENSOARG00020000415	5.80968720564037	5.31327861222714	4.8225496632496	7.32438860715904	9.73436676005627	7.25519359896583
ENSOARG00020000416	1.74546162497906	2.49988695169397	3.26020655056161	1.92954044505653	2.46592589822999	2.1150409464069
ENSOARG00020000418	2.3821214138633	1.70117598467731	3.12473219552199	3.52258564960744	3.49892280101424	2.99249922181823
ENSOARG00020000419	0	0	0	0	0.0807148604991054	0
ENSOARG00020000420	0	0	0	0	0	0
ENSOARG00020000421	0.13581617817211	0.0853953154067052	0.173445128699969	0.116676237265788	0.138108729409351	0.0287915761198623
ENSOARG00020000423	0.63959056435589	0.789670029891017	1.06183247103478	1.19881319446101	1.8033450278258	0.732166311863507
ENSOARG00020000424	0.723598730186437	0.606623281789573	0.821402225491234	1.00644101706699	1.59426136789237	1.08399264814326
ENSOARG00020000425	1.51500223440507	1.29847206351839	1.62994	1.30461615281367	1.79877214194008	1.39518060001158
ENSOARG00020000427	0	0	0	0	0	0
ENSOARG00020000430	0.120049789329577	0.0787639249176273	0.143978590936406	0.158861301636135	0.180460479800725	0.106223041812756
ENSOARG00020000431	0.0301499470911015	0.0404415521193049	0.0616051669118426	0.0592024127686464	0.163513986450499	0.0511317286860029
ENSOARG00020000433	5.75502737944513	6.75455446519605	8.79140598280804	7.28482999627552	7.64265684217083	7.34093960508648
ENSOARG00020000436	0	0	0	0	0	0
ENSOARG00020000438	0.0210604474407549	0	0.010758164648726	0	0	0
ENSOARG00020000439	38.8197891843026	47.3855313020853	40.5585447788272	44.3509294069392	52.0037831741384	34.3967531369561
ENSOARG00020000440	0	0	0.0225857391594646	0.0434096787471431	0	0
ENSOARG00020000441	0.0618189777674934	0	0.0210523777050006	0	0.0628624703460155	0.0209679386123131
ENSOARG00020000442	0	0	0	0	0	0
ENSOARG00020000444	0.648532851328695	0.836956777730642	0.78973135510291	0.758929875606867	1.11245609822684	0.593255760618069
ENSOARG00020000445	3.55638906259051	2.42843104804068	2.29674286650767	3.20219724719117	4.80627870353436	1.50002022848529
ENSOARG00020000446	0	0	0	0	0	0
ENSOARG00020000447	17.2322943043087	18.5741458210353	19.4018	18.3782474186106	22.5135375054941	13.9073898498449
ENSOARG00020000449	0.440692765585107	0.384787014590691	0.594646244134699	0.23674504931473	0.667969707011204	0.321513208949244
ENSOARG00020000450	0	0	0	0	0	0
ENSOARG00020000451	106.750977090191	81.9838403302672	72.0380940728435	96.867734127263	116.664608915982	143.813100102252
ENSOARG00020000452	96.5128682559886	95.0610343173853	112.483135276095	86.0225437851313	103.582585571254	113.540603388505
ENSOARG00020000454	0.0195463812517172	0	0	0.0191906295473903	0.0198763204469243	0.0198893933698004
ENSOARG00020000455	0.266629918842485	0.371398852420765	0.0628618808989945	0.312118910949364	0.604829757892149	0.375658487097607
ENSOARG00020000458	0	0	0	0	0	0
ENSOARG00020000459	0.517692597909775	0.508877388213304	0.561197914619266	0.647947751954522	0.803711680043499	0.587095413166184
ENSOARG00020000460	0	0	0	0	0	0
ENSOARG00020000461	0	0	0.0143244243419847	0	0.0142575930225032	0.0142669704328987
ENSOARG00020000462	2.71996865679089	3.07509921184574	2.67298525340646	3.94211378134114	4.16199267793133	4.40196153645529
ENSOARG00020000463	7.36756381276946	3.97951502616602	6.38199091316844	6.38390252290433	2.94146122769691	4.2851147796361
ENSOARG00020000464	0.0492198014385414	0.0247578191327004	0.0502852305814496	0.0241619910007683	0.0500506223186701	0.125208853212741
ENSOARG00020000465	0.930245622223227	0.992554273465474	1.46877225341161	1.43916270229576	1.67690780270571	1.46288114703966
ENSOARG00020000467	33.5714422543136	34.9468995967633	40.7403081103626	53.2931974757322	58.3860842412604	52.5756669972297
ENSOARG00020000470	0.750165619241534	0.810647809257959	1.27995343031238	1.10005931390093	1.1686295012678	1.05421533768864
ENSOARG00020000471	0.770415907065049	0.658058358242514	1.03955626534873	0.92765306714245	0.857327964048329	0.924452413969074
ENSOARG00020000472	11.336245207162	12.3615354759941	10.1752923422294	20.2524815332233	20.1732980200449	6.40614500987482
ENSOARG00020000473	0.637905642131539	1.2094326805501	0.601582128135573	0.626295512539489	1.79632624972488	0.449376929405526
ENSOARG00020000474	0.344714395074928	0	0	0	0	0.17538182939299
ENSOARG00020000476	49.4473772928781	48.4714978816741	40.7733168988886	43.9457650922408	46.8584125845269	39.7513221208184
ENSOARG00020000477	0	0	0	0	0	0
ENSOARG00020000478	0.836188384092646	1.04150343754114	1.27465314823995	0.964313300903602	0.688340592507222	1.55316141541647
ENSOARG00020000479	0	0	0	0	0	0
ENSOARG00020000482	0	0	0	0	0	0
ENSOARG00020000483	2.34714560117498	2.53112750684556	2.60497024365004	2.58626299474844	3.82912653810731	2.92957611449312
ENSOARG00020000484	0	0	0	0	0	0
ENSOARG00020000485	0	0	0	0	0	0
ENSOARG00020000487	2.0729870212915	2.03027621153125	2.79019601765744	2.49830593858672	3.30138454870523	3.28123458991612
ENSOARG00020000489	3.43661685928391	3.97620060498932	3.74370540200665	4.39352467899424	5.85843784810831	4.42398473588203
ENSOARG00020000492	0	0	0.557114899266795	0.936925566292505	0	0.832320546271817
ENSOARG00020000494	0.0601745826814088	0.0605362634903061	0.0204923809580679	0.0787725093142256	0.0611903181838605	0.020410187959284
ENSOARG00020000496	50.0405539230214	68.3563528977643	52.4691111883833	46.7170099524812	58.7311352656734	2.32134904085111
ENSOARG00020000497	1.71305656121539	3.23128674337607	2.3517479192011	1.44536413720902	1.98693753099961	2.23337038428345
ENSOARG00020000498	0	0	2.8582416571079	0	1.42245319372336	0
ENSOARG00020000502	0	0	0	0	0	0
ENSOARG00020000504	0	0	0	0	0	0
ENSOARG00020000505	0	0	0	0	0	0
ENSOARG00020000510	8.23100692272494	8.04037646651135	10.3786139806346	10.250205349401	13.0994302639076	5.94688069739862
ENSOARG00020000512	0	0	0	0	0	0
ENSOARG00020000513	0	0	0	0	0	0
ENSOARG00020000515	0.057134982609104	0.220333843003588	0.0583717465490663	0.056095103811176	0.038732940160581	0.0581376230032011
ENSOARG00020000516	0	0	0	0	0	0
ENSOARG00020000517	359.995924067862	250.485949237659	226.471620314358	368.375756656108	376.786063441993	401.976388052039
ENSOARG00020000518	0.351248026520624	0.290785184398697	0.41492177505287	0.355631900750429	0.468794847089876	0.335073699825879
ENSOARG00020000519	9.62239569074184	6.00472196144531	10.3086080084699	12.162262800668	12.3017766478283	8.15234996898655
ENSOARG00020000520	3.34325346751196	4.26769254794364	5.23866403342574	3.58320944315036	2.70468548869334	3.50812600275974
ENSOARG00020000522	0	0	0.0229751484553175	0	0	0
ENSOARG00020000523	0.324665901611368	0.431977737866373	0.192596361660591	0.185084626376979	0.564443503629161	0
ENSOARG00020000524	0	0	0	0	0	0
ENSOARG00020000526	0	0	0	0	0	0
ENSOARG00020000528	1.07603155653266	1.38018631509504	0.769526599990589	1.0696529577907	0.656516858641553	1.35495660835387
ENSOARG00020000529	0	0	0	0.0286987670215062	0.104034659686309	0
ENSOARG00020000530	219.802098717723	160.611526586942	182.08127609063	287.235528178144	272.381070108633	262.315565482037
ENSOARG00020000532	0.689813355086489	0.697344663489085	1.37855055798561	1.84346455924548	0.797266071520378	0.962142123597856
ENSOARG00020000533	0	0	0	0	0	0
ENSOARG00020000536	31.6301572208146	27.6168006413257	23.2436294758382	78.5386981843066	33.608689549882	106.206984199682
ENSOARG00020000537	0	0	0	0	0	0
ENSOARG00020000538	428.063328949509	240.17922838296	363.756328276293	608.544413424601	634.606886749303	716.983865713791
ENSOARG00020000540	9.56397641351586	10.9856979263123	10.202432653981	9.36071086480999	7.63880505751849	7.28070192417239
ENSOARG00020000542	0.0155928967077512	0.0313732363936837	0.0796521301859634	0.0306181999046893	0.110992712854343	0.0634661224297735
ENSOARG00020000544	0.127167365772042	0	0.0324800188307716	0.218492523364655	0.32328481675531	0.0323497445520667
ENSOARG00020000546	0	0	0	0	0	0
ENSOARG00020000547	0.462851809243829	0.527718296948103	0.430837896843471	0.464526121103007	0.570027198955319	0.177923595036367
ENSOARG00020000548	0.104598232583589	0.202359466985768	0.230165175122227	0.181690276776868	0.48272815535577	0.106433787761001
ENSOARG00020000551	78.4133985528988	97.5555531990852	79.886989492669	56.7433063561941	53.7370967409766	74.2547031375525
ENSOARG00020000552	0	0	0	0	0	0
ENSOARG00020000554	0.718721209179437	0.404052379792065	0.691086024846063	0.76790257601522	1.42946265427062	0.623784693241822
ENSOARG00020000556	0.0411774874662883	0.113918710859957	0.16827531940311	0.222354226910228	0.0418725556172833	0.104750239398544
ENSOARG00020000557	0	0	0	0	0	0
ENSOARG00020000561	0	0	0	0	0	0
ENSOARG00020000562	0	0	0	0	0	0
ENSOARG00020000563	37.9079008506085	26.7293456972494	17.6954388704651	37.7640032559684	71.1453891822911	18.0810071952936
ENSOARG00020000564	1.88103177837659	1.74626257015267	2.55558935910246	2.13839568330514	2.12755188090202	2.08193965964326
ENSOARG00020000565	0.0504021047629137	0.367611596934083	0.102986252919293	0.259795026475885	0.140945427419848	0.0384649443055122
ENSOARG00020000566	0	0	0	0	0	0
ENSOARG00020000567	0.0231185702086179	0.0348862874150123	0.0118095014575117	0.011348901641319	0.0940352290940476	0.0588106733293859
ENSOARG00020000568	1.78039302950787	1.94352766819505	1.66412931645195	1.5248416314386	2.42676767390717	1.1949091672929
ENSOARG00020000569	0.48869294830454	0.472475823990359	0.791053336057809	0.373868998047133	0.774455052868849	0.458520616561368
ENSOARG00020000570	0	0	0	0	0	0
ENSOARG00020000571	0.194989960850464	0.196161952804951	0.0498026955405165	0	0.594844062829771	0
ENSOARG00020000572	2.95334794549664	2.86321004190304	3.32069049957844	3.28026907055816	6.61039530334417	3.32416021249483
ENSOARG00020000574	11.9959820665949	3.47877456277631	9.35039910524279	21.6036535977962	24.2916636684699	7.42362789289893
ENSOARG00020000575	29.693975188216	27.6695493420324	34.3890708789582	21.0551171157918	24.3154396997311	22.5988535210086
ENSOARG00020000576	1.26752958500314	1.41683122526923	1.67866089540749	1.39809709989563	2.66537010156579	1.50473515101768
ENSOARG00020000577	13.5626760103834	12.3669635676099	12.6057777431688	16.2566579961814	22.6587516891477	10.2035313849116
ENSOARG00020000578	1.12677568786606	0.999875063953212	1.23261671462778	0.907974625257287	1.5349335233592	1.11409955059336
ENSOARG00020000579	24.6995702999571	16.4349159422594	13.0570797634722	13.5434636448011	27.9699993273584	22.0655987308832
ENSOARG00020000580	0	0	0	0	0	0
ENSOARG00020000582	0.0503607792446972	0.202653895786868	0.110251942274399	0.0847614746914252	0.33652850602847	0.0951684345543357
ENSOARG00020000583	0.721718290639137	1.21572200289273	1.61186141212629	1.08209922066355	1.04111502881665	0.967792149212419
ENSOARG00020000584	0	0	0	0	0	0
ENSOARG00020000585	2.00207390248468	2.60536090683368	2.88993701013722	2.58018964295829	3.01736123256695	2.76165605412486
ENSOARG00020000586	2.00357464285427	1.48980400077046	1.20146755577437	2.18092498373451	1.86022985352451	1.41825017270866
ENSOARG00020000587	0.240818439673103	0.0605664712066186	0.27063440840131	0.236435450860812	0.342836772738715	0
ENSOARG00020000590	0	0	0	0	0	0
ENSOARG00020000591	0	0	0	0	0	0
ENSOARG00020000592	0.136713924392323	0.137535646796673	0.279346564221594	0.187915949273398	0.111217303531912	0.222580905291953
ENSOARG00020000593	10.624454671923	10.3170555376514	12.3294744087265	13.8826878113596	13.3253369481238	7.93194557619597
ENSOARG00020000594	0	0	0	0	0	0
ENSOARG00020000596	0.145690612258083	0.100764323870091	0.111633211890818	0.116219176713696	0.564821272866193	0.185309102754857
ENSOARG00020000597	0	0	0	0	0	0
ENSOARG00020000598	0.821315679628298	0.820039795027225	0.864330082682054	0.970066064798602	1.13659743675055	0.96140212043451
ENSOARG00020000599	0	0	0	0	0	0
ENSOARG00020000600	0	0	0	0	0	0
ENSOARG00020000602	0.108742711380103	0.043758524848333	0.444386377513396	0.0854108415547665	0.420197417073306	0.486864384434799
ENSOARG00020000603	3.64381429392209	3.95795628210907	2.88395535953216	3.76350042684789	3.56404377477337	3.11657320486365
ENSOARG00020000606	0.0224360833614551	0	0	0.0220277379602542	0.0456296003565375	0
ENSOARG00020000607	0	0	0	0	0	0
ENSOARG00020000609	0.0201840298245462	0	0	0	0.00684157746876566	0.00684607726614209
ENSOARG00020000610	0.454976575317749	0.294242929207427	0.132807188108044	0.223347912772759	0.231328246656022	0.198411766586009
ENSOARG00020000612	0	0.0178460148205203	0.0181233848870102	0	0.036077658653524	0.00902534685352641
ENSOARG00020000613	0	0	0	0	0	0
ENSOARG00020000614	4.45857535298962	3.36936156563878	3.93426711257477	5.45270690791658	8.01145215659642	3.2354480971474
ENSOARG00020000615	0	0	0	0	0	0
ENSOARG00020000617	5.36222392338776	5.29812417174088	4.98916289254103	9.58914635705493	4.4790341635694	8.57422277032396
ENSOARG00020000618	0	0	0	0	0	0
ENSOARG00020000620	3.42155967923981	3.22402897041732	4.04452359487241	3.59989598303225	5.09916131203098	1.40031429405965
ENSOARG00020000621	0.232429035048113	0.179266642533663	0.324529043504505	0.334691480415844	0.338771763186484	0.30746019858267
ENSOARG00020000622	0.0495560978701713	0.0268444378542321	0.0739959481135162	0.0486541577079453	0.0891561302701019	0.065941351335753
ENSOARG00020000623	0.8448702945603	0.772680371128257	0.575439102850106	0.377042421903236	1.71826308865151	0.573131071119798
ENSOARG00020000624	0	0	0	0	0	0.117200267852117
ENSOARG00020000626	0.0631675593069239	0.222415303163991	0.0645349065250148	0.248071541112601	0.545987433323791	0.0964140946924814
ENSOARG00020000627	2.52121208048329	3.65865167870261	3.59014577076053	4.64397265036127	4.99140995855772	3.42817556483385
ENSOARG00020000629	0	0	0	0	0	0
ENSOARG00020000632	14.1335314257803	20.9370110885043	17.7862537828026	14.7798298706297	19.5491505095748	19.948609201915
ENSOARG00020000634	2.96404056495084	3.0426068899744	3.87650887520062	4.45654444691982	4.82558717184558	3.42570639018716
ENSOARG00020000638	0.433294255109661	0.759064770161265	0.656377940916343	0.403404263063138	1.12431052742283	0.942609460762324
ENSOARG00020000639	0.35760199960619	0.997492449468762	0.913356945833992	0.670269418257084	0.58677990872775	0.860073909047469
ENSOARG00020000642	0	0	0	0	0	0
ENSOARG00020000643	0.752067277699489	0.635248076361521	0.746601126766608	0.926457124211025	1.40687354612966	1.20565338759427
ENSOARG00020000644	0.648493955734708	0.515844635266771	0.631716066246739	0.71812835034268	0.797462821731161	0.736603683450558
ENSOARG00020000645	0.0392814078108638	0.016936075576474	0.022932403993075	0.0110189917098853	0.0114127058566177	0.0199853712564105
ENSOARG00020000646	0	0	0	0	0	0
ENSOARG00020000647	12.8999940624328	14.5358072926668	12.2396243478586	12.4394690514229	12.8593264209407	12.079709352474
ENSOARG00020000649	1.52985639312792	2.05673263628996	2.70915181850948	2.34860123015307	2.69651213496031	2.30203392586534
ENSOARG00020000650	1.22980189230057	1.60184019534998	1.28287361930145	2.21148326108803	1.26372451116196	1.73876405964724
ENSOARG00020000651	0.0305378708988546	0.0614428390456345	0.0103996347996438	0.0999402327620896	0.134564492171468	0
ENSOARG00020000652	0	0	0.0286363691506382	0	0.00712569118389082	0.00713037784667304
ENSOARG00020000654	0	0	0	0	0	0
ENSOARG00020000656	1.92801543868102	1.33972635188967	1.19809532393804	3.10283551567074	3.17327748097307	1.98207471109705
ENSOARG00020000657	1.74661287886025	1.25055643371986	2.17426032805227	1.57578407693371	1.8520994530437	1.17683666413686
ENSOARG00020000658	1.29009630954678	1.66256778568594	1.63127409847647	1.43701283639226	1.78838277340813	1.22639735250433
ENSOARG00020000659	14.0300569904401	7.01467928867969	7.53385697732218	14.8119563693913	14.8470109070789	11.8682204689057
ENSOARG00020000660	13.0413107446313	14.3721943010699	14.8426452199426	13.1088098852023	15.0770006385203	9.43312066779668
ENSOARG00020000661	6.84793168792483	8.49879733503715	9.77405324374453	9.06326758423789	9.56915562005253	11.380097095739
ENSOARG00020000662	0.0130856874486144	0	0.0267378896882382	0	0.0133065713621085	0
ENSOARG00020000664	0	0	0	0	0	0
ENSOARG00020000665	0.442565038823623	0.205488501633291	0.500837491270883	0.735324926463845	0.733903968601347	0.471115975118867
ENSOARG00020000666	0	0	0	0	0	0
ENSOARG00020000667	0.609011107260615	0.0827934572292386	0.0672642136222528	0.420164827136826	0.66950389063378	0.234480481316685
ENSOARG00020000669	18.0076217197294	20.4307183316536	20.3389629029259	20.7761235773018	22.1452163875962	14.1948034926331
ENSOARG00020000671	6.08033673074894	6.18104584989258	6.42915502255196	9.72681	10.2905402411124	7.35522033401438
ENSOARG00020000672	1.54488742109938	0.869766544044862	1.69416922891572	1.28716709327661	3.02662948268011	0.598513027179602
ENSOARG00020000673	0.927689387497925	0.872400159935937	1.46286312977138	1.28700718049015	1.5585759606948	0.800321595057021
ENSOARG00020000674	0	0	0	0	0	0
ENSOARG00020000676	0.238321063261678	0	0.243479844864747	0.175487645750025	0.363515816173749	0.181877452703842
ENSOARG00020000677	0	0	0	0	0	0
ENSOARG00020000678	1.34715970489052	0.458395696363788	0.89056051631564	0.233407213559146	0.483493942694149	0.685400252800191
ENSOARG00020000679	0.63744421902414	0.365229808034761	0.720248395181385	0.600974574100199	0.618154956824499	0.674403885594458
ENSOARG00020000680	0.5434024852368	0.413695171314155	0.907770069811088	1.07423432570351	0.911002053009988	0.806991253932443
ENSOARG00020000681	0.0154555693548406	0.0310969308689995	0.0157901260480741	0.0227614080156157	0.0471493692715351	0
ENSOARG00020000682	4.02618667056615	5.45506554148601	6.62012123137169	3.66675520480775	3.92183531171159	3.9313117936968
ENSOARG00020000683	0.762115670092944	0.579159139799895	0.582559138019947	0.888204341986322	0.7861308294555	0.574643485536677
ENSOARG00020000684	0	0.0554224695424949	0	0	0	0
ENSOARG00020000685	0	0.104408781331668	0.318094636032976	0.509480261854911	0	0
ENSOARG00020000686	0.0232242614583686	0.140183108717687	0.11270316447511	0.125408640009041	0.12398548350007	0.0886193074411162
ENSOARG00020000687	129.59338452748	114.40102798255	105.907289627125	123.413632805261	103.121045403139	100.845730542296
ENSOARG00020000689	0.693284061055051	0.744259858056002	1.40707500011502	0.831417558055941	1.00779958485115	0.582351543028787
ENSOARG00020000690	5.28129971276761	8.30388197295676	10.6895904428713	6.67000668396247	6.41054116201504	7.10320996631084
ENSOARG00020000691	1.17365554475601	0.969239412906498	0.814287629990042	1.58225521612727	2.65412727489472	0.784284623637618
ENSOARG00020000692	0.0223322606712123	0.011233244636563	0	0.021925804883159	0.0340638374711634	0
ENSOARG00020000693	1.88331767065326	2.54591900332524	2.0844250133543	2.61947412680525	3.2915913842562	2.11598890096908
ENSOARG00020000694	0.651575364228036	1.07791964165097	1.10946598976398	0.938250779257558	1.18527096677714	1.01661474463623
ENSOARG00020000695	0.198887349311724	0.230095181607704	0.294629175554962	0.273374531603171	0.358984040596062	0.222615303742184
ENSOARG00020000696	16.4522779467579	20.3072203415126	20.4530615549348	16.5661787899145	23.3318570856147	12.0061665576193
ENSOARG00020000697	0.0254000080581526	0.0255526754311713	0.0259498255711112	0.174564026561867	0.0774862660791412	0.103382973115868
ENSOARG00020000698	0.0888766396141618	0	0.0454002473159405	0.0872590503729405	0.0903768603746889	0
ENSOARG00020000699	0	0	0	0	0	0
ENSOARG00020000700	0	0	0	0	0	0
ENSOARG00020000701	4.82868041061104	6.1849814719746	6.73269412819172	6.8514701991829	10.5422613466542	6.25591804429283
ENSOARG00020000702	0	0	0	0	0	0
ENSOARG00020000704	0.0102724596233482	0	0	0	0	0
ENSOARG00020000706	0	0	0	0	0	0
ENSOARG00020000707	11.7487731631046	11.010580868265	11.0393393900027	12.5663498971331	14.6613470283759	12.1403805668662
ENSOARG00020000709	0.316024603849849	0.399969000728727	0.354110420763368	0.430378446801392	0.787847966612307	0.248957729936817
ENSOARG00020000710	0.0640053253454773	0.418535201027806	0.294258632139259	0.204231311864253	0.195257169164945	0.0814106635113349
ENSOARG00020000711	0	0	0	0	0	0
ENSOARG00020000712	7.26515686127407	8.03970669176255	7.62035223013563	6.82858992474906	8.01329099191921	4.89886298240235
ENSOARG00020000713	0	0	0	0	0	0
ENSOARG00020000715	0.463147939640018	0.815380478010025	1.0882988267347	1.25047578665445	1.22451105064286	0.754040878772164
ENSOARG00020000717	2.12166733976563	2.24060970698963	2.96561326791461	3.60647838903594	3.76754089006848	1.97630617898662
ENSOARG00020000720	0	0	0	0	0	0
ENSOARG00020000721	0.475034784317618	0.389391845797652	0.48531755442873	0.345473309168842	0.867706819685607	0.528127564996755
ENSOARG00020000722	0	0	0	0	0	0
ENSOARG00020000723	0	0	0	0	0	0
ENSOARG00020000724	0.128902607379081	0.149410893968119	0.148870210569376	0.170576192652155	0.165272839428664	0.0969478002451089
ENSOARG00020000726	0	0	0	0	0	0
ENSOARG00020000727	0.219017433334899	0.196384512242329	0.316180293807442	0.649768285812789	0.576152484888642	0.479635389776409
ENSOARG00020000728	3.11466326631811	3.61277093961037	3.6689221042155	3.93943145231917	6.01845483002602	2.40334344342769
ENSOARG00020000731	0	0	0	0	0	0
ENSOARG00020000732	0.174223881987328	1.20185868969718	1.55110097147591	0.684211759602985	0.303710996493797	0.50651791882452
ENSOARG00020000733	21.3348431559135	17.7614506383816	17.5857620280665	16.6518021971833	22.8672383839141	17.7241244076345
ENSOARG00020000735	0.144816249993968	0.25495167534477	0.110963245127782	0.462086749124221	0.589042882922204	0.184196970105166
ENSOARG00020000736	1.52550591695984	1.43076472080036	1.72899150619505	1.33392568394446	1.89059345290233	1.62503940701967
ENSOARG00020000737	96.4531599964821	93.3484281598282	97.9839635226392	92.8543253874641	54.8911982109559	102.961209814225
ENSOARG00020000738	4.81116940955517	2.9935798589073	3.77882496455233	4.6143879805457	9.61508411201022	2.96188444875753
ENSOARG00020000739	0.132874491493639	0.0534692547568563	0	0.104364899454861	0.108093910095718	0
ENSOARG00020000740	0.82674057608428	0.649044501625893	0.765698503483157	1.42236024112952	1.33961340038093	1.15180317670516
ENSOARG00020000741	219.845196233984	169.022202269833	194.008734979435	254.905598289285	288.240453971877	274.691790286771
ENSOARG00020000744	2.65029458282384	2.04617209391372	1.38531635871322	3.0256490646556	6.3615267830406	2.54001270155365
ENSOARG00020000745	0	0.0442975212766656	0.0449860114827658	0	0.0447761269922045	0.0672083652783356
ENSOARG00020000752	2.53402011166453	3.64668626767905	2.8152536218247	2.77796901901911	2.84256186840833	1.74597215604794
ENSOARG00020000753	0.0222089347954394	0.0670272664324328	0.0453793544271618	0.174437788688474	0.0225838173876926	0
ENSOARG00020000754	0	0	0	0	0	0
ENSOARG00020000755	0.301894644480276	0.491719640409195	0.484675026305831	0.282285757238646	0.891734508844451	0.32182069379232
ENSOARG00020000757	0	0	0.0256527932284658	0	0	0
ENSOARG00020000760	0.214727543094504	0.40503406551078	0.699259760244905	0.316229128047876	0.409410193410368	0.327743574394019
ENSOARG00020000761	0	0	0	0	0.015383898176632	0
ENSOARG00020000763	0.99388456974158	1.5504132446833	1.07323770251741	1.29694336731314	1.34328380976613	1.12654021799877
ENSOARG00020000764	0.533757710271146	0.683411112508489	0.651541153379811	0.578489151100699	0.676697066591753	0.444374528941733
ENSOARG00020000765	1.58402676073818	0.531182530844918	1.72620283886604	3.93983204681675	4.51014152670712	0.913367076488657
ENSOARG00020000767	0	0	0	0	0	0
ENSOARG00020000768	0.075171363411978	0.0756231827402266	0.153597098395985	0	0.152880483437558	0
ENSOARG00020000769	0	0	0	0	0	0
ENSOARG00020000770	0.110789750483218	0.133746786003376	0.124506738851291	0.0652640004855464	0.0450639441537705	0.090187166630004
ENSOARG00020000771	3.19046726130587	2.73664352738849	3.15659673613796	3.92374255946298	6.64232188112888	3.51984130806808
ENSOARG00020000772	6.33610704295272	7.59591019108233	6.58114832317679	6.77029033308247	8.67665322280799	6.17865963507033
ENSOARG00020000773	18.4851363864979	25.0671489426824	16.9175406515681	12.4638514662216	10.6796457590503	18.2671797000289
ENSOARG00020000775	0.0383624922976867	0.0128643570003247	0	0	0.0260066959106816	0
ENSOARG00020000777	7.17192672290601	8.43484163154755	8.94371928361428	8.41759076255331	9.95134262985977	7.02652361381324
ENSOARG00020000778	1.36877317773241	1.01759450410435	1.75020140000663	1.77913670107076	3.91739194516529	0.678877220447357
ENSOARG00020000779	0	0	0	0	0	0
ENSOARG00020000780	0.00833074664431035	0.0167616376037374	0.0255332307535533	0.0122686857463767	0.0169427361241001	0
ENSOARG00020000781	4.36374084799832	5.32934822642073	7.42403630419492	5.74570757378098	7.06975587317222	5.72913976017101
ENSOARG00020000782	0.126041827566572	0.16202146203456	0.12161627480367	0.226870998785943	0.213615649376623	0.0570016392687605
ENSOARG00020000783	0	0	0	0	0.274927928198634	0
ENSOARG00020000784	0	0	0	0	0	0
ENSOARG00020000785	6.32332222703146	8.94161854234648	7.63421801828389	6.62661208010033	6.94758498600736	4.59298413266376
ENSOARG00020000786	0	0	0	0	0	0
ENSOARG00020000787	1.89918119550715	0.78517654963707	1.38877031459411	1.32821916244224	2.19579230200909	1.6942546537587
ENSOARG00020000789	0.71749980525817	0.832544932742252	0.862144483622068	0.95259639431463	0.982487627849222	0.771573380198253
ENSOARG00020000791	2.75771516059942	2.32196050657165	2.02118517181202	4.19371873927466	5.98954398357088	2.71460570712628
ENSOARG00020000792	0.84043473700494	0.858560719379481	1.17729280463551	0.931470780358974	1.18501587651254	0.86840769383459
ENSOARG00020000793	0.468361949830065	0.650224330168198	0.899580521545121	0.763330384560958	1.12399203254034	0.600492133247738
ENSOARG00020000794	0.0146242470637848	0.0588485858414854	0.104585660635085	0.150759841121612	0.20819542199042	0.104166177457655
ENSOARG00020000795	0.0642610057396669	0	0	0	0.0653457192855607	0
ENSOARG00020000796	0.364825095198444	0.382975184769568	0.405132856081441	0.334825237002102	0.685512570352304	0.234034585812831
ENSOARG00020000797	0	0	0	0	0	0
ENSOARG00020000799	4.20070991727969	4.00852497075195	3.90029836625748	4.55075758192309	4.31513841649492	2.29072683868389
ENSOARG00020000800	13.3642265131557	16.3993378538019	14.4987037394782	14.538299451005	14.8375680237141	9.79652390783301
ENSOARG00020000802	0.14288679588598	0.0718728102431169	0.0729898868765527	0.0701431004478264	0	0
ENSOARG00020000803	24.496789414401	30.3207404301448	29.1489892468248	29.4871567981546	30.949583574483	23.9146786832043
ENSOARG00020000804	25.3883661722021	24.8041574586713	32.6270555915124	31.2000875981825	27.6713363593006	36.2675
ENSOARG00020000805	0	0	0	0	0	0
ENSOARG00020000806	0.00778764165087782	0.00783444946251823	0	0	0	0.007924304055194
ENSOARG00020000807	2.52540310003471	3.43639428212304	2.86342902853641	3.38235716490973	4.52745424408775	3.65405336012981
ENSOARG00020000808	0	0	0	0	0	0
ENSOARG00020000810	0.158229558395049	0	0.0323309302197451	0.0932098315131279	0.128720354579557	0.225408777449351
ENSOARG00020000811	6.28664279266359	6.38978765256199	7.53547753953634	6.90013309663128	12.1443011520669	4.37871263628618
ENSOARG00020000812	7.20807655557596	8.28047756906935	9.93222538372436	7.26373526797383	8.28930742172081	8.31896590686302
ENSOARG00020000813	1.05638282361671	1.22493873812332	1.23829697598551	1.23367006263439	1.96750841518925	1.0013736710503
ENSOARG00020000814	0	0	0	0	0	0
ENSOARG00020000815	1.60227633125066	2.01143932026303	2.22925005521029	2.0885220949932	3.33755795468265	1.95089889676652
ENSOARG00020000816	3.36357682467051	3.14419587210222	4.69568272239155	3.76591929658884	3.71353	3.44386137717144
ENSOARG00020000818	0	0	0	0	0	0
ENSOARG00020000819	0	0	0	0	0	0
ENSOARG00020000820	9.24512488423538	11.3752835892942	10.8229760308781	10.0004703521039	11.4227881394947	8.80378386148257
ENSOARG00020000824	0.382383746269976	0.581030214698555	0.976652398516566	0.355870869600372	0.761475025956565	0.0648490092176127
ENSOARG00020000826	6.96016980587923	6.47025147440134	7.77407483939016	8.53664064451587	11.2982767858413	6.6888494826712
ENSOARG00020000827	0	0	0	0	0	0
ENSOARG00020000828	93.7798433109773	104.907266901013	96.3530218281921	96.3694868186577	131.971259403307	80.0068125103784
ENSOARG00020000829	0.176776612858937	0	0.180603181630444	0	0.359521136875136	0
ENSOARG00020000830	0	0	0	0	0	0
ENSOARG00020000831	1.21324060836427	1.46915987697842	1.37722537947238	1.08086664491286	2.44459309340307	0.960191021257711
ENSOARG00020000833	0.348818137873439	0.0825681689102474	0.335405908742254	0.100726327279989	0.166920527834885	0.417575784269024
ENSOARG00020000835	44.478612456428	81.8724865532619	79.1004586537792	79.5863893421011	62.2341249029168	67.2624778959678
ENSOARG00020000837	0	0	0	0	0	0
ENSOARG00020000838	0.117265334308679	0.0857964803520662	0.0762387188194785	0.125597519821091	0.233069285717761	0.0325426853744448
ENSOARG00020000839	0	0	0	0	0	0
ENSOARG00020000840	0	0	0	0	0	0
ENSOARG00020000841	0.133118835906096	0.0178558599923595	0.0906669153826983	0.0871306810454334	0.180487808692372	0.108363910768747
ENSOARG00020000842	1.95889361038889	1.73179878998467	2.32473837117171	2.75858808448378	3.58150269071553	3.10064
ENSOARG00020000843	0.499506527895198	0.0773090498713782	0.392553093830504	0.414966805635011	1.36752566195937	0.234587160334573
ENSOARG00020000844	0.253095271270133	0.230596081468714	0.278088868924535	0.445404523400766	0.337491306674272	0.274543888877608
ENSOARG00020000845	3.74302083587046	3.79062181034284	4.04073938507763	4.34862741601341	5.2652465359706	4.31653313294019
ENSOARG00020000847	0.2780573003839	0.363156389934569	0.331422264319206	0.277785963049165	0.431567094001888	0.233298784475058
ENSOARG00020000849	0.0115289095342785	0	0.0117784683672029	0.0226381578368403	0.0820646073301941	0.0234624520927077
ENSOARG00020000850	0	0	0	0	0	0
ENSOARG00020000851	0	0	0	0	0	0
ENSOARG00020000852	0	0	0	0.0519535793338889	0	0
ENSOARG00020000853	78.8660455858057	69.2930752155116	58.3290706500469	68.9531110281595	55.9753615190218	77.6747637407247
ENSOARG00020000855	94.6780453037854	162.420412325577	116.016519781378	169.362323153139	393.955062784748	89.5920001754114
ENSOARG00020000857	5.1715729982151	7.67723843635689	8.32981658468005	6.57358744622047	5.45409297041394	1.20874796389201
ENSOARG00020000858	0	0.0733384944399177	0	0	0	0
ENSOARG00020000859	0.014959707163822	0.0150496228515888	0	0	0.0228183362601315	0.0152222294575441
ENSOARG00020000860	0	0	0.0221943140153551	0.0106643403899407	0.011045382665644	0
ENSOARG00020000861	0.0499586079818736	0.0502588854236289	0.255200147956063	0.343345393858744	0.101603799551669	0.127088282168833
ENSOARG00020000862	0.0698408325766858	0.140521225236543	0	0	0.0710197325375631	0.142132886338747
ENSOARG00020000863	0	0	0.0260871262355086	0	0	0
ENSOARG00020000864	2.88235765373386	3.24254995533972	3.10392586734357	3.95803249433773	4.41632108390263	2.87348760022413
ENSOARG00020000865	0	0	0.0523960346281736	0.0503524594606872	0.026075789151677	0
ENSOARG00020000866	4.23500698689682	2.20557658419732	2.33724162593079	4.46542773525317	4.16802065186802	4.40632000258235
ENSOARG00020000868	1.12368345295063	1.09373486763904	2.56437949701819	1.22501732752928	2.04044824243278	1.37356800159614
ENSOARG00020000869	73.267265124796	70.6364881641567	63.6921676099475	77.6411615819917	77.4775020807157	83.717406841028
ENSOARG00020000870	5.19075746072129	3.84318638081526	5.02197597059888	4.24866891890769	6.28796197677109	2.86603400984788
ENSOARG00020000871	0	0	0	0	0.0661383223496713	0
ENSOARG00020000872	0	0	0	0	0	0
ENSOARG00020000873	0	0	0	0	0	0
ENSOARG00020000874	58.9681006605506	50.6453135932461	89.0664980892334	28.4207367694199	35.4689385937969	83.4218121013317
ENSOARG00020000875	0.623089113631172	0.603180085086602	0.504457023282503	0.502095590580765	0.836839089608264	0.406732037958895
ENSOARG00020000876	0	0.558046934703741	0	0	0	0
ENSOARG00020000877	1.35095374970134	2.58121300399775	3.42789474156817	1.74398736370106	0.937753922910492	1.03186150363497
ENSOARG00020000878	0.53557905413561	0.586125031073433	0.550869497539111	0.788746962076821	0.923645278272906	0.699633572563517
ENSOARG00020000879	0	0	0	0	0	0
ENSOARG00020000880	3.93556761679549	4.43168335475219	2.66771075645406	4.20514576581219	5.49200374279627	3.5076365878598
ENSOARG00020000881	7.70426352202191	7.58195313152935	8.50874580013718	9.05074905895188	9.80317263305446	10.1271979473202
ENSOARG00020000882	2.40818439673103	2.37420567129945	1.91904398684565	2.26978032826379	3.08553095464844	2.20540024985197
ENSOARG00020000883	2.60915437614132	2.01091312844792	2.48113816105721	2.45773278318809	2.43156902070286	1.83121259799752
ENSOARG00020000884	250.612308972205	379.697098814047	357.828471550225	202.623023567434	252.123337601576	269.959967950394
ENSOARG00020000885	26.2930393843687	24.6137237894992	24.8587019322562	23.038032824344	21.8927305195816	23.1146766844908
ENSOARG00020000886	0	0	0	0	0	0
ENSOARG00020000887	1.43908487486131	1.06031261343962	1.57377354576584	1.14756095939852	2.01300127519986	1.02091228701673
ENSOARG00020000888	0.34242139466423	0.193769733868306	0.393562764759203	0.315177368198492	0.500539516283588	0.0653307036319785
ENSOARG00020000889	0	0	0	0	0	0
ENSOARG00020000891	0.249103629012325	0.314529666505042	0.337596487731195	0.578981677540375	0.86331655700381	0.677657800709457
ENSOARG00020000892	0	0.0435036588881949	0	0	0	0.0660039142876844
ENSOARG00020000893	98.1774754537348	88.6730018048849	88.7697606735033	104.805544076754	105.953837967251	109.715660028805
ENSOARG00020000894	0.927814826438595	1.34518183920953	1.41487810613198	0.931022242719597	1.30421705039437	0.878148769734197
ENSOARG00020000895	3.59690750816011	4.74590702109283	7.13255739363268	4.17029630068879	4.34227811314288	4.53365
ENSOARG00020000896	0.660857867314816	0.603595630455236	0.488604823816419	0.367101183271674	0.689697575551275	0.486645076153522
ENSOARG00020000897	0.248336270894459	0.166552601438166	0.211426537672004	0.243816454644117	0.0841760466268543	0.210578525857792
ENSOARG00020000898	11.7708848922614	14.3443427988621	12.1383636854407	13.1268145781069	16.8982237960301	9.05946463563282
ENSOARG00020000900	0	0	0	0	0	0
ENSOARG00020000901	2.36554386695896	2.01251480022206	1.80510284381194	1.82071751067121	1.91546987554186	1.32239491330509
ENSOARG00020000902	95.7217946682218	128.033696637503	104.92957725074	79.4320458562871	127.455384347935	108.553012389969
ENSOARG00020000903	23.0093106378751	25.0501518432288	23.6862776511928	22.624916650181	21.2965397965941	36.4916386963412
ENSOARG00020000904	0.806895160446088	0.98955583835364	1.48385069467931	1.02609973757021	1.0080617736729	1.00872478943866
ENSOARG00020000907	5.1055720895414	6.56823804707289	6.94898013615663	7.02105552662542	8.35534233784028	5.68085968044408
ENSOARG00020000908	3.62757875279702	3.44253481843565	3.34599546393178	4.00855224893392	7.00426168625712	2.22669808955433
ENSOARG00020000909	0.0779225220298545	0.0783908772646267	0.212291360969263	0.280515773884593	0.184888291864474	0.079289955161524
ENSOARG00020000910	1.67528676778193	1.80855466688548	2.37715363153957	2.24596399234883	2.63504689525459	2.01870680604599
ENSOARG00020000911	8.27921083772333	9.29000861166998	9.27173569800664	8.52800483763959	12.5924650397431	6.15636509628766
ENSOARG00020000912	0	0	0	0	0.0368151801826377	0
ENSOARG00020000914	2.08749333087896	1.53943629292999	1.56336284186662	1.62396833466253	1.6640043088232	2.10612490136157
ENSOARG00020000915	0.562616758801048	0.336903798014611	0.5018054722763	0.372635221129077	0.980766210180099	0.536141343740229
ENSOARG00020000916	1.63947612431897	2.25814341019653	2.02344741115368	1.98773968099891	1.20840414952423	1.0972360689794
ENSOARG00020000917	15.7095562229726	6.69880586989983	6.37361087536938	16.9945621304537	32.5246828627125	14.2419912897563
ENSOARG00020000918	0.0347194354751726	0.0232854116638971	0.0502505615076075	0.017043764155578	0.06472673705252	0.0323846543483459
ENSOARG00020000919	1.86744116734897	1.87866546840563	1.19922908664726	3.30021542753778	2.90270092019337	3.12177717327489
ENSOARG00020000920	0.123243282342175	0.0826560260808265	0.0314777624505925	0.151250258626857	0.20365085892262	0.0940545243818546
ENSOARG00020000922	5.48683	4.26505492772611	5.65589714442674	6.83709575161426	7.73779387215908	7.09161258003485
ENSOARG00020000924	0.0179105642273111	0.00900910805700974	0.0091491313017464	0.0439614625649533	0.0364257822849925	0.0273373050083711
ENSOARG00020000925	0.827613070217494	0.962592809656476	1.12362508170263	1.16618499317929	1.56573585361984	0.889699070712844
ENSOARG00020000926	1.10015232470722	1.24203607275628	1.69219417256398	1.57218795090638	1.55378150910132	1.35578861020113
ENSOARG00020000927	0	0	0.0825873845646756	0.238098815841742	0	0.041128067194336
ENSOARG00020000928	0.13252178117297	0.222197177662359	0.146672927141063	0.216849722437102	0.269517447231795	0.292169271849192
ENSOARG00020000930	0.462321069815274	0.528522570424837	0.692390839046305	0.608647549923339	0.817376353480163	0.449050797661999
ENSOARG00020000933	36.6848527680136	51.6781998967219	60.9454442660621	50.2044907812748	54.3914149440644	47.3190392119533
ENSOARG00020000934	4.45614176458817	4.18032804202934	4.39325994317936	4.49535181183755	4.80324222478887	4.7043787108646
ENSOARG00020000935	0	0	0	0	0	0
ENSOARG00020000936	0.244885905888676	0.263954784265452	0.227848685922497	0.145974681767418	0.24457275598859	0.169088679298787
ENSOARG00020000937	0.92415686880127	0.615250281432032	1.59674370241842	0.907336856088554	1.3681748474126	0.926545513774287
ENSOARG00020000938	3.96076334741685	4.15059334678283	3.9260678941735	4.95343242375986	5.80169111597282	5.66156877688753
ENSOARG00020000939	0	0	0	0	0	0
ENSOARG00020000941	0.190280986931453	0.0957123377412035	0.0850499458097041	0.0233522249149861	0.120933058608812	0.0484050391621855
ENSOARG00020000942	26.6700084610602	22.7824788423714	24.046029956782	23.3528911368479	25.2132102553467	25.9906726805313
ENSOARG00020000943	0	0	0	0	0	0
ENSOARG00020000945	0.0832787149447625	0.167558527417517	0.297784883602916	0.449696555545793	0.21171110950585	0.847401418982523
ENSOARG00020000946	0.300757525904299	0.663316095205142	0.921803487449349	0.442925433784219	0.27054568773238	0.211870666380793
ENSOARG00020000947	0	0	0.171196765920525	0	0.170398038831445	0.341020223819703
ENSOARG00020000948	0.0950000301387596	0.0955710301559557	0	0	0	0.290001450177385
ENSOARG00020000949	0.685718193862719	0.428536795713293	1.00307668057977	0.887449902834894	0.945571549821167	0.644891635313729
ENSOARG00020000951	0.197901183264686	0.280409398863495	0.239204814667284	0.117674227050814	0.388311483200501	0.0794151289384915
ENSOARG00020000953	0.411599277701406	0.483085406161448	0.525636125640846	0.471459346791111	0.697578325280115	0.593331562125538
ENSOARG00020000954	1.13925282044435	1.15246755157768	1.69414074351464	1.47271533790742	2.03056359349251	1.18178601891303
ENSOARG00020000955	0	0	0	0	0	0
ENSOARG00020000956	22.7474850666101	23.9595951643313	31.5398441096725	31.009382222432	36.9726504291189	24.9885439374938
ENSOARG00020000959	0.283604399473985	0	0.265598116766026	0.34805336204094	0.961305292526074	0.384775022370517
ENSOARG00020000961	37.2182761073009	39.9077854502707	36.7840057047699	38.5735344408228	43.6057655821439	46.5643945849909
ENSOARG00020000964	0.590207656123047	0.625563423418717	0.856021216972341	0.931284077686308	1.07173258753999	0.654186863077587
ENSOARG00020000965	1.92772115444431	0.239605593185567	1.72611964355649	1.47610983948278	0.620623085293553	2.61287549650877
ENSOARG00020000967	0	0	0	0	0	0
ENSOARG00020000968	0.423502328213313	0.629388794525261	0.609670812181273	0.486668471111706	0.533419947646262	0.3183036791935
ENSOARG00020000969	24.0077272110461	22.1837796247475	15.2411391065462	18.668535828078	30.3815097884065	20.0118962423927
ENSOARG00020000971	7.74501918884186	11.0747262005372	10.0781712417419	9.37459310041927	8.93634600524172	7.93570988212676
ENSOARG00020000973	35.7384978245249	37.079579399886	39.9656536571657	41.8858181494569	45.5487773853654	41.7187551647974
ENSOARG00020000974	0	0	0	0	0	0
ENSOARG00020000975	0.74538485185796	0.330822796693693	0.433021014224176	0.55962595691937	1.01062240838129	0.669234115793966
ENSOARG00020000976	1.51090287344075	1.13253724133245	2.11867820807722	1.41795956856028	1.52887522133849	2.04988952218694
ENSOARG00020000978	2.79744495528602	2.39458885523638	3.44297007746879	2.31286768364778	3.07756186743708	2.66342574806981
ENSOARG00020000979	0.130715101057665	0	0.133544606135188	0.0256672071248682	0.0265843094168234	0.0133008971370632
ENSOARG00020000981	0.00967522359873493	0	0	0	0	0
ENSOARG00020000984	0.341352589271496	0.202920721192776	0.375161447812979	0.256432756382123	0.341855244553065	0.228930519987849
ENSOARG00020000985	48.9433698381714	37.3979244699383	54.3778676497216	70.1928495190691	80.4527530855274	84.7086509896363
ENSOARG00020000987	24.5424864185825	19.8000971112498	18.4317860707162	19.3327867079332	19.3562639355104	17.618583311748
ENSOARG00020000988	4.0449570894193	2.01243868680727	3.74180508311269	4.65729556649906	2.18375395817878	2.15525612957189
ENSOARG00020000992	47.5937175931687	50.9381861903315	62.9288406644493	54.1883236763055	81.8347712001239	42.9612579827211
ENSOARG00020000993	2.57211519063883	2.33259493869844	3.31830681393669	2.87552602178216	3.67510883984256	2.12532347231731
ENSOARG00020000994	0.611120685052251	0.782464888490971	0.813545951327624	0.745452125269676	1.56300641605021	0.99872077827781
ENSOARG00020000995	14.0260600312715	12.8801715671743	16.3216645771591	17.7985537391422	18.0563025996112	10.5736975889991
ENSOARG00020000996	55.7845757166604	35.5842894008317	47.6223756892473	80.527	78.6211546676503	100.51858308187
ENSOARG00020000997	11.7711977642632	11.8610179986482	14.1368452738143	17.7727766915333	19.7377951405574	14.311598144025
ENSOARG00020000999	0.0632918233580195	0	0	0.0310699438377093	0	0
ENSOARG00020001000	0	0	0	0	0	0
ENSOARG00020001001	0.0490946239170802	0.123474270903422	0.150472030269923	0.265105955176792	0.199693327297888	0.174846584745809
ENSOARG00020001002	13.6411919761242	18.3689660335719	18.2027415746865	13.4974235574922	10.5326456577998	15.3219564966132
ENSOARG00020001004	0	0.00849668941533523	0.00862874843981647	0.0165844117439645	0.0257654717449017	0.0171882786944477
ENSOARG00020001005	3.87363108576018	3.45013373280795	3.24538654413757	3.69412260417038	5.4631911100192	3.03152333935429
ENSOARG00020001008	1.47997380285502	1.48886922178958	2.13653563868816	1.66151702996123	2.24434664905672	1.96427648920149
ENSOARG00020001009	8.31653610495455	7.00847856106702	8.77567278013387	7.97583460878859	8.97168655202044	6.47563677758732
ENSOARG00020001010	1.82211492542303	1.28314675439161	2.28705582433634	2.21063320738502	3.32193458226739	1.76138601040856
ENSOARG00020001011	4.07094379857572	4.51868117603536	4.13582988131471	4.77835823347617	4.35936321021747	4.74407022014968
ENSOARG00020001012	0	0	0	0	0	0
ENSOARG00020001013	4.84849454698862	7.49245200887064	6.51097384215608	6.96861350394195	7.75130177677582	5.48034157719991
ENSOARG00020001016	0	0	0	0	0	0
ENSOARG00020001019	1.67367235813953	1.92365850989322	1.72930745234231	1.61627299024557	1.4357968572436	1.10386394149563
ENSOARG00020001021	2.21925617851158	2.48066119149327	2.78913271193148	1.60820977546829	2.43582130837592	2.16858991964763
ENSOARG00020001022	7.81794013767224	6.98595342471223	9.36105640957875	9.72696635951964	10.615325683575	11.1943968685601
ENSOARG00020001023	0.303020585227795	1.55629811036513	0.847271238078582	0.289676401361987	0.162176586858744	0.340794830413345
ENSOARG00020001024	6.15035129617712	4.70883363840799	5.56958046646339	5.27612419645817	4.56796765095374	4.9547079910334
ENSOARG00020001026	0	0	0	0.0128544938558076	0	0.0133225480819417
ENSOARG00020001031	0.543201016509207	0.636120507787953	0.997192558439642	0.524981507950743	0.914863054774243	0.613188668366627
ENSOARG00020001032	0.0269308121152287	0	0	0.0528813218219941	0	0.137017054213273
ENSOARG00020001033	36.8866359061069	36.7421431757129	36.8338766147907	27.1217538993983	45.7020906938119	23.4093292628605
ENSOARG00020001034	8.29924015350443	9.50761368346873	9.15503582888655	8.59003843582198	8.06245377808288	6.61987036781769
ENSOARG00020001035	0.0856759084893302	0.172381731288145	0.08753047935475	0.0841165737934433	0.012446014502525	0.0373626012402008
ENSOARG00020001038	48.9676168529336	52.1413497789178	62.4146743670503	68.2467695937341	76.2475921606547	58.4428886243474
ENSOARG00020001040	0.0920992658597135	0.277958492285642	0.018818575795844	0.0361692094293944	0	0.0374861925420131
ENSOARG00020001042	27.3915081619729	28.1405921160748	27.9740215742136	25.9673535363791	26.6101638507969	22.2251558413875
ENSOARG00020001043	0	0	0.019125162368158	0	0.0761437318595129	0
ENSOARG00020001045	0.380944427242575	0.46130030927491	0.601803804539803	0.533312111554307	0.606169664230674	0.351737859855551
ENSOARG00020001047	0.0886725132025537	0.0892054815236114	0.030197316542711	0.0943135257361181	0.0450846441740524	0.0225571484749826
ENSOARG00020001048	1.09085007399182	2.49964849236699	2.82743390379249	1.23957891252895	1.99257	2.20970827322269
ENSOARG00020001049	1.09084035889373	1.12852870812563	1.63611195849921	1.49634303902594	1.27446151005449	1.3540219467083
ENSOARG00020001050	0	0	0	0	0	0
ENSOARG00020001052	0.0822426982114687	0.0661896159771309	0.0504137715594185	0.258386717668748	0.117083315025287	0.0669487555965061
ENSOARG00020001053	14.5426775582498	9.99663975624038	16.339649313791	21.3397680631445	22.0400389813421	24.206630766056
ENSOARG00020001055	7.81695060354789	8.2792360627156	7.72766328817418	9.40050128848022	8.66660223990394	10.393212384227
ENSOARG00020001056	5.53613388847061	6.98363060357628	7.10697925551154	5.39268792480482	4.68640660310482	5.87660796506601
ENSOARG00020001057	0	0	0	0.0416542104197861	0	0
ENSOARG00020001058	0.535883030603794	0.765360038517219	0.751725284796876	0.629720065901217	0.807510825756196	0.481717308280383
ENSOARG00020001060	37.7334581995188	31.2814259680612	33.6271012499589	35.0679299653892	44.5055489229535	18.5964848432869
ENSOARG00020001061	15.3932807455873	20.4900276677091	26.5003353639616	23.9394615993924	29.0621902510722	22.5472141985741
ENSOARG00020001062	0.0126633469720519	0	0	0	0	0
ENSOARG00020001063	0.516093572722393	2.14035723057258	11.0940884572784	1.49941975799072	0.289178339143019	0.621606483924522
ENSOARG00020001064	0	0	0	0.0101459666707723	0	0
ENSOARG00020001065	0	0.045715709340137	0.0928524832111324	0	0	0
ENSOARG00020001067	18.6727569787845	18.8464458454377	20.7412466579561	25.4501513589625	32.2505250203514	15.5608823142439
ENSOARG00020001068	0.120499414008714	0.697036152523212	1.96972458766987	0	0	0.64372356855854
ENSOARG00020001069	1.06354713543989	0.604201192461194	1.6618114897756	1.94096524959711	1.83218757231467	1.56602286862706
ENSOARG00020001070	0	0	0	0	0	0
ENSOARG00020001071	0	0.0299322338589553	0	0	0	0
ENSOARG00020001072	0.283021323357777	0.490900741347073	0.515979089844188	0.378478410904755	0.498685625473947	0.283022648848546
ENSOARG00020001073	0	0	0	0	0	0
ENSOARG00020001076	0	0	0	0	0.0807148604991054	0
ENSOARG00020001077	0	0	0	0	0	0
ENSOARG00020001078	1.15745565175565	1.26309159854896	1.03219123257449	0.722281468788212	1.57597405670448	0.329375630811225
ENSOARG00020001079	35.0217424203724	25.2438600732342	33.3409310331023	41.1360205691099	51.3366475977582	44.2762716228104
ENSOARG00020001080	40.5949453443653	42.6601665314806	44.7065723436585	25.3315037562395	26.1311585796976	21.8490786426252
ENSOARG00020001082	4.46571294127026	3.43686262685022	4.58024766150648	3.93797838542216	3.23686286665463	4.75763996236891
ENSOARG00020001083	6.52233930403292	5.94889462763004	5.86101583400189	6.05268700625931	11.0346130135441	3.40820650901593
ENSOARG00020001084	0.983043790131512	0.872605057945682	1.51492434286674	1.42339645564275	1.76826612566202	1.47522476829365
ENSOARG00020001088	0.282694650354334	0	0.206295684456533	0.198249641642287	0.513333004011047	0.123280951205114
ENSOARG00020001089	1.73996093235126	2.04856730328745	1.11345725410117	1.63320316904441	1.59434234748154	1.38137510631246
ENSOARG00020001090	0.119160531630839	0	0	0	0	0
ENSOARG00020001091	1.11545922539541	1.85652086111926	0.804426951762523	0.877736474239162	0.783993152149026	0.943079721616962
ENSOARG00020001092	2.40027205010726	2.08542181552061	2.60084913410535	2.74935053138132	3.79061801530087	2.25736371215695
ENSOARG00020001093	0.0300217824637573	0	0.0460074667979266	0.0294753744028035	0	0
ENSOARG00020001094	0	0	0	0	0	0
ENSOARG00020001097	0.0279067166406071	0.018716300431467	0	0.0182658690641892	0.113511106823723	0.0378619215343386
ENSOARG00020001098	0	0	0	0	0	0
ENSOARG00020001099	0	0	0	0	0	0
ENSOARG00020001100	14.4074784747391	16.4452004562512	24.2663374090605	19.1735823388884	23.0859104968798	25.0062512347458
ENSOARG00020001101	0.160483173011417	0.17667868192465	0.284604687528563	0.217019795315158	0.357175158820486	0.169461674780527
ENSOARG00020001103	1.4421449887705	1.97234713484354	2.90820506107493	2.7022355451039	2.13743039959193	3.25141469648098
ENSOARG00020001104	1.32833346803344	1.64116486706138	1.59033637703567	2.00514182534262	2.03035433711013	1.41077831453917
ENSOARG00020001105	0	0	0	0	0	0
ENSOARG00020001107	7.95952721828019	10.4293284892142	10.7145814902701	8.72428589990489	11.102383209503	6.65529733976882
ENSOARG00020001108	4.78715836014431	4.53605846978624	3.72707686171986	4.61757355447531	5.0014066964214	3.42370358271197
ENSOARG00020001109	11.0101950000618	10.5104260308065	11.0432604907535	7.53530215764261	13.9950562450739	3.84350520368318
ENSOARG00020001111	7.22578439828394	3.63460757654579	5.43161595490271	8.46410133138205	6.55622788969483	6.05243440449333
ENSOARG00020001112	3.63792100145868	4.47049908426074	4.30474921329932	3.63199144686836	4.76073910017624	3.49090168047497
ENSOARG00020001114	0.19809330943742	0.127842536621257	0.229110913499588	0.0807308407493144	0.0684125955159704	0.0380319952215282
ENSOARG00020001116	0.377140495914103	0.288068511734912	0.299681053628752	0.315420631000768	0.440322341732891	0.483251813551741
ENSOARG00020001118	5.20957887934544	5.08352760797415	4.70395442955473	6.91761615969517	6.8466585162939	7.8200127987517
ENSOARG00020001119	0.0220566797579935	0.00739641732468396	0.0150227509400095	0.0144368264328174	0.0373816538569897	0.0149624961090912
ENSOARG00020001122	6.66939952622557	8.47450408535286	8.39750829487454	10.1523710595946	9.47643913963401	9.00578706609124
ENSOARG00020001123	0.0856180046904019	0.028710871270979	0.0583142147665421	0.140099539776779	0.203147514065164	0.0871204829628099
ENSOARG00020001126	0	0	0	0	0	0
ENSOARG00020001129	0.0408844589211198	0.0246781175800875	0.0250616749839603	0.0321122767553417	0.149668490901764	0.0332815399729158
ENSOARG00020001131	0	0	0	0	0	0
ENSOARG00020001132	0.384700506873064	0.542707546723979	0.749915245109811	0.612132552107701	0.634004357785167	0.404949798488487
ENSOARG00020001133	0	0.127679377565353	0.0324159556772593	0.0311516530917204	0	0
ENSOARG00020001134	5.55654620567347	8.77974470068745	9.73923721730441	5.98608414668921	7.36224552652362	6.59289547845128
ENSOARG00020001135	0.206029746192374	0.276357457397502	0.380885831720722	0.322684642368159	0.299296412991194	0.209645284982879
ENSOARG00020001137	0.372261765739663	0.6066887918632	0.555267017388634	0.380105915817703	0.802516403802275	0.446977448560968
ENSOARG00020001139	0.523517151526867	0.512804191496244	0.464474468543726	0.703353281852797	0.826549664808424	0.462611505449965
ENSOARG00020001140	0.133260422722768	0.203574699947663	0.433647115802779	0.283475901474907	0.200755308584398	0.296308838369012
ENSOARG00020001141	1.9037160456262	1.93152725275408	2.16102728120852	2.93938848309549	4.2853440703018	1.75500090909776
ENSOARG00020001142	5.00945781455243	6.31904991606884	6.34317033642149	4.5200741748871	4.78537100469834	3.86060630739286
ENSOARG00020001143	18.8663915275314	17.1018207253201	20.9630819824459	19.4394019252199	26.400566660599	11.7629271369033
ENSOARG00020001144	9.72802525657774	6.45823745436605	7.36405785168524	7.04919743867515	13.0703447848586	5.22871148306989
ENSOARG00020001147	0	0	0	0	0	0
ENSOARG00020001148	39.8744098132771	42.1800369262775	58.4699261272485	38.2908933643811	48.941827753415	29.0535
ENSOARG00020001149	3.9038490740886	3.34883062685082	4.35485048281263	5.36591651390434	6.05117932738724	5.24995191965199
ENSOARG00020001150	0	0	0	0	0	0
ENSOARG00020001152	0	0	0	0	0	0
ENSOARG00020001153	0	0.0272294354005752	0.0276526464302363	0.15944474824175	0	0.0688543357123348
ENSOARG00020001155	0.116382673578352	0.07805479633316	0.148627417358656	0.104742425216554	0.0690358613915178	0.167768791782683
ENSOARG00020001156	144.649894865368	105.06091384937	136.930819064044	230.851442338831	230.20609611139	246.024570792179
ENSOARG00020001158	1.07935960093983	1.08584711836269	1.02324820960437	1.49887594264428	1.79963401236933	0.969671045445022
ENSOARG00020001159	1.08957083024784	1.43030256474591	1.38465754286381	1.39588053020876	1.52682648010202	1.32502131017171
ENSOARG00020001160	71.7442378920998	78.3098101505161	75.7586660117601	78.0590363316387	77.0848103859537	68.1380521730213
ENSOARG00020001161	17.2485322502688	16.3228021296264	16.4640441727441	13.7966376941283	14.7870606267434	12.1958372999079
ENSOARG00020001163	0	0	0	0	0	0
ENSOARG00020001164	0.543357388347378	0.63669185519711	0.889452184045637	0.509219524771055	0.80681814496854	0.612579828867532
ENSOARG00020001165	151.142755425024	142.071145816574	115.201417372422	110.19234918943	136.464457871829	112.535469551295
ENSOARG00020001166	41.5666819890798	27.4785385089915	47.8043663699974	58.3392433603574	58.3488295326678	44.6555169189864
ENSOARG00020001167	0.7934354797412	0.998758323404424	1.29534737360091	1.17827833526971	1.38660981764227	1.29826602062227
ENSOARG00020001168	0.726007994803552	0.769638978531883	0.71779685743449	1.04236595793286	1.28600629241667	1.19947326864051
ENSOARG00020001169	0	0	0	0	0	0
ENSOARG00020001170	2.75987822868032	2.92186753575487	2.86883981499222	4.25029476293878	4.00323607029904	3.31954883015368
ENSOARG00020001171	0.205044483744839	0.150019569931944	0.238048805451484	0.237914884736418	0.407533664134533	0.293996577661482
ENSOARG00020001172	0.433343447864321	0.479542876244969	0.664085628952412	0.347456083997729	0.70505312445552	0.514439367869291
ENSOARG00020001173	0	0.0440763352875402	0	0	0.0445525512332783	0.0222909270222593
ENSOARG00020001174	0.0920407157860582	0	0.0626887076733774	0.165670155078695	0.187188691100277	0.0936559038080811
ENSOARG00020001178	2.21739022644042	1.87550804745033	3.11671302732925	3.0228864000136	2.87238133938871	2.70181431057858
ENSOARG00020001180	0	0	0	0	0	0
ENSOARG00020001181	1.76147414758306	2.28937141926976	2.21317714347133	2.24501651545543	2.77581534306785	2.24326520388857
ENSOARG00020001182	8.47019980620046	15.8551541999669	18.5219585169997	22.586217939074	11.3199073196107	21.5843308304504
ENSOARG00020001184	3.52501617855235	4.76482996431154	4.26960608982515	3.0327119502734	3.47365640605789	2.39125024413334
ENSOARG00020001185	0.876823447807065	0.943228817858671	1.23727311883847	1.26146542978431	1.38599	1.06005207188424
ENSOARG00020001187	0.680322116154092	0.899973794462277	1.18760273981232	0.757349280359747	0.789857043134769	0.703162579384482
ENSOARG00020001189	16.2514011067928	17.4748298952674	19.0695787394863	20.4227465700188	21.4586004833497	22.6229348479715
ENSOARG00020001190	2.91853224339895	3.4566281166033	3.55218763178756	4.16654561569405	5.19364389630529	3.23490458534802
ENSOARG00020001191	2.0000006345002	2.18304353093078	2.25783915402188	1.77705786320011	3.39637964178913	1.95369398014238
ENSOARG00020001192	88.4999991031148	126.720540319137	97.9767027637084	69.1407523488255	52.5785153859173	71.2212833005176
ENSOARG00020001193	0.751665845586142	0.69445446578676	0.626887076733774	1.49103139570825	1.01393874345984	0.858512451574077
ENSOARG00020001194	68.2867244154293	69.9782549601196	71.7108271775785	76.1590261254658	75.0175636611334	72.4974847672133
ENSOARG00020001195	0.110741581026486	0.0410447564292969	0.0476373609517984	0.114448464619581	0.0474151064574455	0.0948925840193956
ENSOARG00020001196	0.0239384996579811	0.0240823825988222	0.073370042537368	0.023502809698664	0.0243425769759207	0.0730757622470792
ENSOARG00020001197	2.47302986655891	1.38641618448384	1.92191463913582	2.11258471929099	4.31595425054221	2.11207900358692
ENSOARG00020001198	16.8305641063558	17.0252700657014	17.8123802691876	23.7821263272216	24.8209860031931	16.5582073993382
ENSOARG00020001199	4.38985250930602	4.39404567588132	5.56987571191345	6.05497695819875	7.29357905691172	3.65239473880191
ENSOARG00020001203	0	0	0	0	0	0
ENSOARG00020001204	0	0	0	0	0	0
ENSOARG00020001205	9.25391031641086	7.71110223485528	10.5245131929145	12.1196948976926	16.5120878149834	13.1295253755418
ENSOARG00020001206	0.746373452286638	1.09741010901716	0.921739215561225	1.4977888459494	1.25105290236547	0.559171162374659
ENSOARG00020001207	3.97207096523335	3.11084984270641	2.96092379706835	5.4622294025678	6.32839129309447	4.46306789436531
ENSOARG00020001208	0	0	0	0	0	0
ENSOARG00020001209	87.400371308238	78.4219926309189	74.5291034625153	80.3760391223882	79.6538420073848	60.7324334948637
ENSOARG00020001212	51.2442918756262	39.4576648884165	37.4576104091835	52.1114594689672	49.2480437883446	57.609522474814
ENSOARG00020001213	4.25553916838983	4.37338264791199	6.78384265595222	4.94797122039195	6.31385937270995	4.15756925094671
ENSOARG00020001214	0	0	0	0	0	0
ENSOARG00020001217	1.23365930019184	1.32442997227189	2.07865924404991	1.39198327170661	2.17194112219798	1.3770919682975
ENSOARG00020001219	0.497373627179538	0.64403171749993	0.679196965203064	0.744569011253677	0.861309923628005	0.491069122300372
ENSOARG00020001220	7.62057785940449	10.3061685704835	8.7685013229072	5.50138264174438	5.32549847142625	6.1467079762337
ENSOARG00020001221	0.0174098179330771	0.00700578402874827	0.0284586831660094	0.0410230860194863	0.0637332924460469	0.0141722690418578
ENSOARG00020001222	2.41793532741718	3.07781714293659	2.48707939693131	3.5043698583824	5.10148729753037	2.25952050138208
ENSOARG00020001223	0.176453438063948	0.153307559093449	0.237632605778333	0.094495591196623	0.187587935718712	0.106097699682646
ENSOARG00020001225	0.0696593754481667	0	0	0.0410349287117552	0.0141670424894504	0.0283527206870885
ENSOARG00020001226	0.264438440057479	0.731576597960932	0.135081283794826	0.259625558095927	0.73948080413427	0.403618456685237
ENSOARG00020001230	0	0	0	0	0	0
ENSOARG00020001231	1.56876012129907	0.927532244764217	1.08253763360524	0.8444123245029	0.559733506512188	0.546099109487155
ENSOARG00020001232	0.0425573327252997	0	0	0.041782772797625	0	0.0433041554056765
ENSOARG00020001233	0.0869745714088576	0.0109371667761265	0.0444286267944234	0.0533697503407374	0.0221106714050264	0.033187820835799
ENSOARG00020001234	0	0	0	0	0	0
ENSOARG00020001236	23.8022391165902	29.8884487704223	28.5750213792107	22.5645215909011	24.902361773235	19.1933064133247
ENSOARG00020001237	15.4772890193192	17.8848220253006	18.2023656092706	14.2297101129278	13.3675210122512	13.2265487515253
ENSOARG00020001241	0.0700435635856166	0.158545264830562	0	0.0515765577131786	0.0534194142055037	0.0534545488715935
ENSOARG00020001244	0	0	0	0	0	0
ENSOARG00020001247	1.14337647329887	0.950552799438604	1.38715010333235	1.44218622988051	2.06698035652596	1.13112334850365
ENSOARG00020001248	98.2317255296412	57.1698386876166	82.710730011951	124.321651136512	116.569664440637	150.346375384463
ENSOARG00020001249	0	0	0	0	0	0
ENSOARG00020001250	0	0.030268131745153	0	0	0	0
ENSOARG00020001251	0.170580319212335	0.314610260095128	0.145227300692522	0.181431998993398	0.491469100511784	0.072322403873398
ENSOARG00020001253	17.5390824093157	21.6154378054528	30.5981547115819	16.318615315928	19.6460338922357	13.9798399640418
ENSOARG00020001255	0.0197463237767962	0.019865009541418	0	0	0	0
ENSOARG00020001257	24.0742544028068	21.3247939902606	23.946028966244	28.9895210733451	23.6755633694677	24.2357589009611
ENSOARG00020001258	0	0	0.0253039099743964	0	0	0.0126012091942615
ENSOARG00020001259	0	0	0.0137415464284034	0.0132055920714902	0.0273548691100647	0
ENSOARG00020001261	3.76610105513076	4.64480545721641	4.75142755917972	4.21041675199475	6.3913543727057	4.20940885212086
ENSOARG00020001262	0.0133333375633347	0	0.0136219556803733	0.019635998488399	0.00677920088181463	0
ENSOARG00020001263	0	0	0	0	0	0
ENSOARG00020001264	2.76051534522687	2.76889119623946	4.12610570576029	3.29562769485196	4.70897244017932	4.24252474080792
ENSOARG00020001265	0.389479213804394	0.142480068434998	0.217041827960872	0.225958047168961	0.180024340364843	0.234185568228351
ENSOARG00020001266	13.7002218221235	17.770273214901	17.3092894760935	19.5874880400945	24.9089507513697	15.1516278705882
ENSOARG00020001267	0	0	0	0	0	0
ENSOARG00020001268	0	0	0	0	0	0
ENSOARG00020001269	0	0	0	0	0	0
ENSOARG00020001270	0.311509532788663	0.271195847736488	0.593663462357969	0.435233758948051	0.499518381956728	0.390124426852331
ENSOARG00020001271	0	0	0	0	0	0
ENSOARG00020001272	0.0859675178098238	0.0216210569223894	0.0658713007149116	0.0633021567835761	0.152982608008992	0.0874761295569578
ENSOARG00020001273	1.17292079547251	1.30367726670598	2.31931016472495	1.33731079317149	1.44280581684014	0.539001780651134
ENSOARG00020001274	0.0324110243858226	0	0.0662252096509219	0.0318211311971167	0	0.049469689956384
ENSOARG00020001275	7.12694343749339	6.13264210348111	6.08294440593401	7.62067326041091	7.8929637702184	7.90575676768401
ENSOARG00020001276	0	0	0	0	0	0
ENSOARG00020001277	0	0.0503109671701819	0	0.0982003406269569	0.127136360578902	0.152663975844675
ENSOARG00020001278	0	0	0	0	0	0
ENSOARG00020001279	0.129499146629221	0.24607973059834	0.330755826823198	0.226030599177134	0.204843438452112	0.307467250098623
ENSOARG00020001280	0	0	0	0	0	0
ENSOARG00020001281	0.161571001554563	0.131284026487733	0.177765995413742	0.146428012420829	0.164298289308506	0.214992919884273
ENSOARG00020001282	0.241059017534914	0.133379349778092	0.197021652687758	0.0710014950337263	0.171589633508588	0.294347126253969
ENSOARG00020001283	0	0	0	0	0	0
ENSOARG00020001284	4.98757072350041	54.062319853286	62.2588064011413	9.19585916594016	39.109698344894	29.3068908505317
ENSOARG00020001285	3.46588378910814	5.99409469306032	5.53707651492309	4.9889706671595	6.01673281147666	4.46809673509351
ENSOARG00020001286	0.30327113970541	0.321151535103195	0.285375128241921	0.282080356654579	0.446354379872678	0.312653567199675
ENSOARG00020001287	1.00983384638135	1.48737249475084	1.25969153263695	1.02432037386344	1.06659322710864	1.19219093275235
ENSOARG00020001288	0.669534063686041	0.781327644981986	1.23124866056049	1.26210870639308	1.36167134249323	1.79858835026773
ENSOARG00020001289	0	0	0	0	0	0
ENSOARG00020001290	0.222670018350461	0.291210896562564	0.231281512126407	0.255053560802481	0.279261996583801	0.271893085247822
ENSOARG00020001291	0.651197988477959	0.789724090959675	1.08907724508702	0.740064812899596	1.07038945501808	1.05293933801928
ENSOARG00020001292	0	0	0	0	0	0
ENSOARG00020001293	0.020937099917783	0	0.0427806235011812	0.0411120731908952	0.0212905141793736	0
ENSOARG00020001294	0.0175810620438943	0	0.0179616278998584	0	0.0268167405374077	0
ENSOARG00020001295	0.0263356154491077	0.0132469531566782	0.047084949535577	0.0258562970545739	0.0535603112507024	0
ENSOARG00020001296	0.163442170078629	0.934230359437067	1.22958071286762	0.379286722033613	0.271965342765459	0.151191232235336
ENSOARG00020001297	0.0120891821920065	0.0243236890376881	0.0370526066521378	0.0593457719846026	0.0491729811457476	0.0246026614378944
ENSOARG00020001298	0.061438593647982	0.123615743651752	0.0627685150669781	0.0904805811951115	0.140570247183674	0.0781459456238657
ENSOARG00020001299	57.533225748342	32.4568251195746	49.5858739192469	53.9703151261307	53.6195701637816	57.8026500828303
ENSOARG00020001300	0	0	0	0	0	0
ENSOARG00020001301	2.59327689143463	1.88633463955041	3.2108114180476	2.95307216899363	5.47506666998806	1.64310982791275
ENSOARG00020001303	0	0	0	0	0	0
ENSOARG00020001304	8.51471277881201	11.1702827357722	11.0610628593265	11.8270511019435	13.5659030282329	9.40264133396836
ENSOARG00020001306	0.259585590975582	0.199699757364319	0.273004809441369	0.449754763668787	0.496879710764308	0.302985220213803
ENSOARG00020001307	344.381775921785	283.634697286002	274.419405414501	368.662598953276	395.395196631618	368.51722291927
ENSOARG00020001309	0	0	0	0	0	0
ENSOARG00020001310	1.73777554235193	1.46119921132746	0.865614031053549	1.90986644201254	2.23306294098851	1.40757899620314
ENSOARG00020001311	10.126479876742	8.7943628353685	10.4494209625676	9.99655236817423	15.2724620205591	7.72109446310072
ENSOARG00020001312	0.604713207205006	0.451354857050197	0.657661302873352	0.383036898565131	1.19017	0.198491965359892
ENSOARG00020001313	24.8070772387124	28.7213665154265	29.5328431860156	38.4075845102159	34.4631693688963	42.8489386138166
ENSOARG00020001314	0.389108861731995	0.232752633040523	0.424391895644345	0.41042082327569	0.470534745711935	0.315679649332338
ENSOARG00020001315	0.0823549749325766	0.0207124928836286	0	0.040428041256405	0.2512353337037	0.0628501436391261
ENSOARG00020001316	13.3892830238549	14.2655660068632	14.8944	13.0477919805106	21.117108680205	8.38323440935312
ENSOARG00020001317	4.29408207978633	5.55169114188453	6.20235741228802	4.78625261809603	5.11363026516305	4.92575824823361
ENSOARG00020001319	0.140134062773368	0.157242843003969	0.231270502632865	0.232833731461949	0.263075998303093	0.268733381647512
ENSOARG00020001320	0.0722455319019309	0.0484531769652949	0.0738093841094481	0.0945741803443248	0.110197534094587	0.0612611180514436
ENSOARG00020001321	0	0	0	0	0	0
ENSOARG00020001322	2.07872010068466	1.54486101365017	1.72193254662787	1.4341365228931	2.55180485626042	1.33390914090128
ENSOARG00020001323	0.0190826474141913	0	0.0194957171155047	0.0187353358451984	0	0.0582525649229386
ENSOARG00020001324	0.0644218459008708	0.0729101868635123	0.0740433868289674	0.0948740150559119	0.155584526695422	0.0737464058185107
ENSOARG00020001325	0.383668491963009	0.441113760992395	0.50396594805906	0.421529097968543	0.733843683417193	0.371810806208875
ENSOARG00020001328	84.8782385434924	63.1653614202114	70.5547255744966	104.762794384927	92.6181441472702	114.083913403882
ENSOARG00020001329	0.162840542458708	0.238282617517671	0.287358497888686	0.276150804508475	0.496767779464433	0.361523280221133
ENSOARG00020001330	122.894061397105	95.4682310646955	114.022225164896	161.389646646073	156.296527180923	142.932752095887
ENSOARG00020001332	0	0	0	0	0	0
ENSOARG00020001333	1.47253076696902	2.01818866445005	1.80843192237544	1.62203869035798	0.980866618593424	1.00239497641581
ENSOARG00020001334	0	0	0	0	0	0
ENSOARG00020001335	5.58574033945775	5.25582650258714	5.82637119662182	4.92799989421053	7.2589150787346	3.21947380868718
ENSOARG00020001336	0.66424584334184	0.732491992905202	0.365413107565674	0.376244026091901	0.441645737490076	0.14947842526348
ENSOARG00020001337	37.0319256724291	38.2623821196833	35.8238984403214	42.487558262425	44.7138258291794	47.4410068531195
ENSOARG00020001338	21.2046941280143	17.8422711785665	25.8689125161331	20.2360757862221	21.449711617396	14.4624609804743
ENSOARG00020001339	0.436255127836079	0.484474886374051	0.399392126364485	0.467252853441015	0.725922051316678	0.345904523808668
ENSOARG00020001340	0	0	0	0	0	0
ENSOARG00020001343	2.47155378537758	3.25527378577182	3.50107225202068	3.12246983472458	0.607948864980235	1.2166974422257
ENSOARG00020001344	111.915575940675	31.5731271818894	39.5472516683844	191.965284089134	219.540780229488	137.082174604825
ENSOARG00020001345	0	0	0	0	0	0
ENSOARG00020001346	0.0800229845709653	0.055733514014417	0.100621772622676	0.0423050574575953	0.131449915669972	0.0438454573482475
ENSOARG00020001347	0	0	0	0	0	0
ENSOARG00020001348	0	0	0	0	0	0
ENSOARG00020001349	2.25763653112453	2.61310810621586	2.76532723704221	2.12121133167661	3.19676320737302	2.76658660450914
ENSOARG00020001350	0	0	0	0	0	0
ENSOARG00020001351	4.03321170126306	5.59038826473307	6.10184737071206	4.49859034479529	5.0927530439886	3.30162392891286
ENSOARG00020001352	2.23823450931751	3.62943231928983	3.27340398166717	2.21254912954844	2.57220927740478	2.49070425224352
ENSOARG00020001353	12.4723935672565	10.063108178894	11.7818948307279	17.1066268701258	22.8165186956848	14.1198316464029
ENSOARG00020001354	0.0988401736444225	0.0837341094219692	0.103637063426719	0.143008149387753	0.206307079029297	0.127041704594254
ENSOARG00020001355	0.090016349378391	0.169795115362178	0.0689736562160569	0.077330764856038	0.0572098801392587	0.057247507845695
ENSOARG00020001356	0	0.0485986820012267	0	0.0158096978153176	0.0327491726282657	0.0163853560994452
ENSOARG00020001357	0.365467741843922	0.330897955223801	0.550733708163871	0.426094103889449	0.548164232454356	0.427663377997295
ENSOARG00020001358	0	0	0	0.0337957662999335	0	0
ENSOARG00020001360	28.5135574330229	36.3919554931037	34.3207370456632	50.2776574198925	52.9489484874131	42.7705364584195
ENSOARG00020001361	0	0	0	0	0.058983936518577	0
ENSOARG00020001362	0	0	0	0	0.0403463703892486	0.013457635579621
ENSOARG00020001363	0.610583175597862	0.770827420597974	0.917353049834619	0.758153646920536	1.32699956214257	0.450745659268513
ENSOARG00020001364	1.05134256825382	1.09177980760029	1.48988106054799	1.29858391408838	1.29325285971862	1.75998069130843
ENSOARG00020001365	3.92296513388381	3.90100716368327	3.35274829365694	4.82556734807849	7.14217373077968	2.59467505608138
ENSOARG00020001366	32.157633899926	24.6121950159963	18.4625012247417	26.8424120642836	33.5045143852328	32.5248038468042
ENSOARG00020001367	1.16580711552232	1.27608088942966	1.58805678213971	1.68448943459231	2.96744223686046	1.76820695814628
ENSOARG00020001368	1.00689771757281	1.09041056055698	1.07710248013621	1.05835332746149	1.55993256167343	1.12099726003767
ENSOARG00020001369	1.67481003718033	1.97789852828229	2.13882945578567	1.80518600513134	3.09146136387671	2.16729865368327
ENSOARG00020001371	0.429295910842015	0.44087362539697	0.65788290180282	0.324892805975305	0.52748866579697	0.582439285159819
ENSOARG00020001372	0	0	0	0	0	0
ENSOARG00020001374	5.54883353606837	7.95237469026173	9.24614112054781	6.0304995824944	9.70992228359331	5.38050403307466
ENSOARG00020001375	0	0	0.0418782575751229	0.0134149672572216	0.222308653152689	0.05561371713481
ENSOARG00020001378	0.0817619912079455	0.0582628417638595	0.111375786723391	0.0869633822649424	0.204391040224757	0.0346653340604526
ENSOARG00020001379	0.0253333413703359	0	0	0	0.0257609633508956	0
ENSOARG00020001380	0	0	0	0	0	0
ENSOARG00020001382	0.447228448538659	0.34766277018822	0.197301748760976	0.439088717672766	0.434105871462754	0.320622215486764
ENSOARG00020001384	1.80945587448954	1.49421360484182	1.39700575375499	1.88647075951602	2.72104108125172	0.671711549800216
ENSOARG00020001385	0	0	0	0	0	0
ENSOARG00020001386	0	0	0	0	0	0
ENSOARG00020001388	0.0126467545362919	0.0127227681654155	0.0258410212710227	0	0.308645504298466	0.0128686876913095
ENSOARG00020001389	40.8545331831467	57.7518834090708	61.8165591063132	44.1220613528398	38.1486210456644	55.1527870307615
ENSOARG00020001390	0.878907563601637	0.656444283289749	0.897932706020239	0.575274070505048	1.11040841198769	0.799477875709767
ENSOARG00020001391	38.9571363115114	38.6773050174333	41.4315807916352	21.2559120628581	20.1104261514913	18.6831547412471
ENSOARG00020001392	0.0468771396896453	0.0235794479452285	0.0957837175038588	0	0	0
ENSOARG00020001394	3.32021423163254	7.2683991015701	4.99257545265904	2.02014848014563	2.2349882302543	1.68923971333946
ENSOARG00020001395	0	0	0	0	0	0
ENSOARG00020001396	0	0	0	0.464526121103007	0	0
ENSOARG00020001397	0.0397692750807498	0	0	0.0195227294406703	0.0202202864373531	0.101167927956401
ENSOARG00020001399	0	0.0872418388485633	0	0	0	0
ENSOARG00020001400	2.16756162656955	2.24268365618451	3.13069066249127	3.47912311225147	3.95048598001038	2.8816875970079
ENSOARG00020001401	0	0	0	0	0	0
ENSOARG00020001403	0.803088490073941	1.07095772027703	1.10668373759151	1.08185688730569	1.29143776798569	0.912202703963539
ENSOARG00020001404	1.40290742181657	0.833362449001102	0.928216352100656	0.944485003704452	0.461942856101192	0.788538457735924
ENSOARG00020001406	0	0	0	0	0	0
ENSOARG00020001407	3.59394784935782	3.61002099834369	5.00232973233138	5.02303911548437	5.97925980941676	4.63557620572772
ENSOARG00020001408	0.0148721156580862	0	0	0.0146014373967663	0.0302463082794799	0.0151331008413058
ENSOARG00020001409	0	0	0	0	0	0
ENSOARG00020001411	3.40475669036502	3.41029635365602	3.48603559009395	5.01054	6.98480051950205	2.96634130132257
ENSOARG00020001413	0.43012491364073	0.77887834201966	0.483379103775601	0.242820472394754	0.437385340316008	0.0656509521791941
ENSOARG00020001414	0	0	0.0267233976071064	0.0513622377804951	0	0
ENSOARG00020001416	0	0	0	0	0	0
ENSOARG00020001417	0.270230652265589	0.135927440122996	0.178640103569244	0.218492523364655	0.4687629842952	0.161748722760333
ENSOARG00020001418	0.146620128544706	0.129063718378619	0.104855743611052	0.158346744000478	0.29073534439538	0.19395104329044
ENSOARG00020001419	0.456193564105703	0.503063942773287	0.479512773914462	0.534023484794658	0.593249089201932	0.499906759658623
ENSOARG00020001420	0	0.128439373860385	0.130435631177543	0.125348318392875	0	0
ENSOARG00020001421	0	0	0	0	0	0
ENSOARG00020001423	0.467098637870089	0.743587747071737	0.634531471899433	0.992787478987856	1.05957784963216	0.898360870406977
ENSOARG00020001424	10.4647420659201	10.5373975049766	8.39249483351875	9.57917088798668	10.4934509315107	8.52660212354344
ENSOARG00020001425	16.3176814169933	18.4958185918246	17.4608510631346	16.4986711619101	20.1458774150931	14.3194497210066
ENSOARG00020001427	0	0	0	0	0	0
ENSOARG00020001429	0	0.0636722404186564	0	0	0.0643601772897785	0.0644025078426718
ENSOARG00020001430	0.447506242508203	0.616057670229313	0.409067528524594	0.508734317108417	0.56283744597912	0.143797693206551
ENSOARG00020001431	0	0	0	0	0	0
ENSOARG00020001432	10.7156332321069	7.64682286434316	11.6034822779755	7.64020322907848	13.4480933309428	5.48323147822759
ENSOARG00020001433	5.20103139099299	5.4884728024772	5.40033546223237	6.89435794064296	6.61495322348153	4.59346716574541
ENSOARG00020001434	0.56915625347032	0.408983700805238	0.592803872558009	0.653139805747527	1.27778955141485	0.744613924149745
ENSOARG00020001438	0	0	0	0	0	0
ENSOARG00020001439	0	0	0	0	0.0246482346476424	0
ENSOARG00020001440	35.7779851288733	31.942367094413	16.8364571509349	45.5180232039576	22.1099071505917	34.708461206689
ENSOARG00020001442	0	0	0	0	0.0713294116038606	0
ENSOARG00020001443	0.216968598056152	1.18490890567153	0.633329076237782	0.182588301936442	0.126074849540028	0.212891237991491
ENSOARG00020001444	14.9153726637378	7.31448	8.24927065405426	19.8096462697641	21.5628093011739	13.4273741419079
ENSOARG00020001446	0	0	0	0	0.0903768603746889	0
ENSOARG00020001447	1.08725325190784	1.05850472352963	0.501646337348516	1.08468199644183	1.31959411467142	0.231973059226193
ENSOARG00020001449	0	0	0	0	0.0456083970106469	0
ENSOARG00020001451	0.285535402381749	0.218858377096433	0.393585352153875	0.235840365390952	0.364096185151487	0.244427718650636
ENSOARG00020001452	5.57373480708087	2.62743429764821	5.18095760140173	6.48900041937138	8.82693027913221	5.19116932693672
ENSOARG00020001455	1.59329329435153	2.02467767100158	2.5951704359525	2.07886537775985	2.31303124127063	2.55987379131384
ENSOARG00020001456	0.0279282496009779	0.0140480565159796	0.0427991914801314	0.0822598339453241	0.0283996731385741	0
ENSOARG00020001459	28.4873231498946	27.6823881748088	31.8161006309842	34.0623118163885	37.3086376736138	36.4017095969244
ENSOARG00020001461	5.87284224515102	6.05385759260192	4.46634378451759	5.67545720347897	6.41384727227161	6.27067801464049
ENSOARG00020001464	2.95250371754944	3.78031794476728	3.0986805061833	4.5853223566942	7.15103137823442	3.33205967300586
ENSOARG00020001466	0.59806291103035	1.06824917773713	1.00380015708181	0.970641075506586	0.868797284482025	0.968725127451417
ENSOARG00020001469	1.38865988537293	0.378013512641228	0.573051327495652	1.41685184534126	2.64145802104588	0.991890915050402
ENSOARG00020001473	2.29219584915035	1.50615363313815	1.45572192228185	1.78416194395404	1.90040842280821	1.63899835427595
ENSOARG00020001475	0.282589549638522	0.379050748100654	0.35286360080431	0.339101046114231	0.462968256447699	0.111824458558966
ENSOARG00020001476	0	0.0141051956186012	0	0	0	0
ENSOARG00020001478	3.6820454825102	3.88684822559853	2.89603090978601	2.9217372458172	5.51884484295555	3.16156541949236
ENSOARG00020001479	23.8009620963098	28.5906046213217	36.3808690923473	31.2407892990896	36.4094136790389	35.999334899949
ENSOARG00020001480	6.83256362438347	11.1466276270088	9.91330589913088	6.78010766076082	7.57343004272759	6.78852762390954
ENSOARG00020001481	0	0.0124935880903823	0	0	0	0
ENSOARG00020001483	0	0	0	0	0	0
ENSOARG00020001485	0	0	0	0	0	0
ENSOARG00020001486	0.236894666956418	0.0919825898228523	0.101904240961305	0.138733774370068	0.287381604587927	0.0676636751361174
ENSOARG00020001487	0.0148767001573643	0.0149661169294776	0.015198726444239	0.0584237538255323	0.0453834480734797	0.272479784260379
ENSOARG00020001488	0	0	0	0	0	0
ENSOARG00020001489	0.0616505049955159	0.062021056871775	0.0629850135221146	0.0484227535539159	0.0250764615142852	0.0501859092795475
ENSOARG00020001490	0	0	0	0	0	0
ENSOARG00020001491	2.81030696596951	2.0613400624471	1.88442737411311	2.98227082174779	7.17132088460173	2.35475775957877
ENSOARG00020001492	0.0576124337172581	0.0386391431112021	0.0588595327319276	0.0942731085406023	0.117169841265713	0.0781646036291878
ENSOARG00020001493	0.0841133164452982	0.0899075617022694	0.1611263679252	0.165164843058847	0.138991341478198	0.176528115859611
ENSOARG00020001494	0	0	0.075045157663792	0	0	0
ENSOARG00020001496	5.34286059937342	3.98098710324105	6.61795974314864	4.84082531697268	7.22677382655791	4.8916608888649
ENSOARG00020001497	0.744594144851934	0.966332141940235	0.852919393771295	0.49052618051286	1.11116092220088	0.793739831663706
ENSOARG00020001498	26.1541313273931	22.4608926387876	19.9274079944909	19.8607942341849	16.1731734914466	17.6318031329252
ENSOARG00020001499	2.16847105123616	2.70635116605184	2.62513458270485	2.02795474725393	3.13618605489214	1.85983672587654
ENSOARG00020001500	0	0	0	0	0	0
ENSOARG00020001501	0	0	0	0	0	0
ENSOARG00020001502	0.106848742384848	0.0716606395855727	0.136452034829644	0.209808107833978	0.23541337910883	0.253688845468827
ENSOARG00020001503	0	0	0	0	0	0
ENSOARG00020001505	0.569327746486314	0.563203876491212	0.571957421651901	0.838448641707747	1.12893	0.94622048732671
ENSOARG00020001506	0	0	0	0	0	0
ENSOARG00020001507	0	0	0	0	0	0
ENSOARG00020001508	0.429741899470079	0.545810153076778	0.790279638942123	0.611784624319989	0.639106446623371	0.66685700045242
ENSOARG00020001509	0	0	0	0	0	0
ENSOARG00020001510	0.831588097752167	1.28014559925794	1.59654298644977	0.93700296105917	1.36491844126532	1.01087433525461
ENSOARG00020001511	0	0	0	0	0	0
ENSOARG00020001512	0.201924750253096	0.365649163073665	0.247554821347839	0.63439885325532	0.451733043529721	0.452030154418753
ENSOARG00020001513	14.5238845839353	18.0295912504551	17.8557311364381	17.4783818293808	18.1709309715728	19.6077510508526
ENSOARG00020001515	0	0	0	0	0	0
ENSOARG00020001516	2.1377125966087	1.7018830991443	2.5296531683247	1.73642173375981	1.78282613477183	1.23627981713605
ENSOARG00020001517	0.818346368795763	1.01498432026255	1.07657116074343	1.12263176863082	0.8435593504241	0.718637739951764
ENSOARG00020001519	0	0	0	0	0	0
ENSOARG00020001521	0.795114865430707	0.660781936293184	0.77700767111207	0.678820406196371	1.05461250394247	0.809068038173965
ENSOARG00020001522	0	0	0	0	0	0
ENSOARG00020001523	3.88569659697566	6.52354727067321	6.05782351908391	4.34345685768883	4.49009819995023	3.23499700644023
ENSOARG00020001524	0.017428680141022	0	0	0	0	0
ENSOARG00020001525	0.505014495078234	0.445413608433261	0.55128499851472	0.421109975610008	1.05521721294702	0.577231479768213
ENSOARG00020001527	0.0197409389052999	0.0132397282026794	0.00672275273862985	0	0	0
ENSOARG00020001529	118.584660888012	183.679685324363	176.593333775004	145.444	109.981611580524	174.109016116383
ENSOARG00020001531	2.15189122304032	3.17642578738091	2.83198783996993	2.93872942539162	2.92784495225648	1.97137069516332
ENSOARG00020001532	0.616357800449116	0.861645200722695	1.12037478788526	0.962722488502583	1.11514762317689	0.757495909337114
ENSOARG00020001533	0	0	0	0	0.00673085107440078	0
ENSOARG00020001535	0.0385078917298942	0.0532665984950609	0.0393414471056145	0.0283552748967724	0.0391578976129711	0.0195918261440404
ENSOARG00020001536	0.403126619538698	0.270366414665536	0.156896320079909	0.282706827878918	0.331849163929496	0.0976668898767645
ENSOARG00020001537	0	0	0	0	0	0
ENSOARG00020001540	0	0	0	0	0	0
ENSOARG00020001541	0	0	0	0	0	0
ENSOARG00020001542	0.0439193222907537	0.0589110672764756	0.0673050230951012	0.0790532849806725	0.0521041174403447	0.0893800920310096
ENSOARG00020001544	40.4135184804117	49.0773173228451	45.4737154432887	24.2416132240953	19.1029285013606	25.5824629941124
ENSOARG00020001545	0.0825826245934406	0.076688297990089	0.11682032835751	0.106027154665343	0.206711639577543	0.0711038613308423
ENSOARG00020001546	0	0	0	0	0	0
ENSOARG00020001547	3.10223687015446	2.9173470971586	3.70680711274314	2.59552996453083	3.09973939392428	3.15667686218797
ENSOARG00020001548	0	0	0	0	0	0
ENSOARG00020001551	17.060228788981	14.9433373333201	18.5820971732459	19.088041924867	18.3296949074831	21.7601018868684
ENSOARG00020001553	0.0324328059882324	0.244708081246096	0.149106860640458	0.111448807280762	0.0494703983704194	0.198011742863053
ENSOARG00020001554	0.424103164849759	0.912153080543024	0.522928303175423	0.603039364486449	0.922008297386144	0.178570589927408
ENSOARG00020001556	0	0	0	0	0	0
ENSOARG00020001557	0	0	0	0	0	0
ENSOARG00020001559	0	0	0	0	0	0
ENSOARG00020001562	0	0	0	0	0	0
ENSOARG00020001563	2.84042246729866	2.59330567642098	2.88340412353509	2.72945414489984	4.91728581210262	2.15618291127634
ENSOARG00020001564	0	0	0	0	0	0
ENSOARG00020001565	0	0	0	0	0	0
ENSOARG00020001566	0.072462485451186	0	0.0740310339115786	0.071143640168929	0.0736856384135977	0
ENSOARG00020001567	0	0	0	0	0	0
ENSOARG00020001568	0.142892362614821	0.151317074393721	0.107568234407287	0.118140350575052	0.15295195631434	0.114789416152495
ENSOARG00020001569	2.0746571467346	2.50650289534772	2.48933441229235	2.24629826982555	2.93120226219652	1.89075093961908
ENSOARG00020001570	0.413770947427118	0.256158724849994	0.25201067207559	0.402334000684929	0.764641883732333	0.348161125456158
ENSOARG00020001573	0	0	0	0	0	0
ENSOARG00020001574	0	0	0	0	0	0
ENSOARG00020001575	2.15369579214967	2.02797563311295	2.4291482558891	2.55431321571885	3.5741612200732	2.2879157608068
ENSOARG00020001577	3.34561954803124	2.9037657445119	4.40100575952285	4.31523087215852	3.55774428153737	3.59346004764432
ENSOARG00020001578	3.31947195257338	3.52074989523173	4.94888130055973	5.75127578508485	7.83544595366105	6.23579837841742
ENSOARG00020001579	1.06665063309039	1.45459483422041	1.28347123527058	1.60576367402896	1.7053194691697	1.40494972367371
ENSOARG00020001580	0	0	0.632111135706555	0	0	0
ENSOARG00020001582	18.7596096100227	24.3983904485335	18.7648	19.3812194124837	18.6772874758174	13.7489373164383
ENSOARG00020001583	0	0	0	0	0	0
ENSOARG00020001584	0	0.33715335638351	0	0	0	1.36408089527881
ENSOARG00020001585	0.0792772325428992	0.0797537302985224	0.0911174573441482	0.0194585890564709	0.0806154171391476	0.181503987708556
ENSOARG00020001586	1.05596055200168	1.46615983983918	1.4978633494211	1.31948938703183	1.54412052837638	1.4296949130264
ENSOARG00020001587	2.65108350772291	2.73822469920432	3.55651009393936	2.8302647506564	3.95214	3.06427132315432
ENSOARG00020001590	0.060888235314774	0.0367525233302237	0.124412486967225	0.143472110075721	0.148598441130828	0.0743480881605408
ENSOARG00020001592	3.7148832867298	4.17490314256863	3.88077661886972	2.77104971825802	3.58473987932781	2.16247498377764
ENSOARG00020001596	16.7115926033401	17.1669363114972	16.5790552259877	17.1496291401199	18.8488417089339	17.4766454553015
ENSOARG00020001597	4.1583545983189	6.12783084498282	5.13344443143213	2.64617560609181	4.59658701973651	3.75334465584615
ENSOARG00020001599	4.60756864704111	5.15029172410454	5.96258721927442	5.36143302432891	6.03888721493731	5.55665202037196
ENSOARG00020001600	0	0	0	0	0	0
ENSOARG00020001602	6.06471534517726	8.38262385540205	9.58360592647589	8.93993667028428	9.59130463357686	10.4367485230802
ENSOARG00020001605	0.662706744020016	0.817232853213984	0.928216352100656	0.865777920062415	1.08692436729692	0.609077981147748
ENSOARG00020001607	0.0938910803706028	0	0	0.0921822263667445	0.19095188787337	0
ENSOARG00020001608	0.332762122905269	0.200857318696559	0.26225887545272	0.448053563617085	0.638086273070942	0.290229977718896
ENSOARG00020001609	0	0	0	0	0	0
ENSOARG00020001610	0	0	0	0	0	0
ENSOARG00020001612	0.0201083397127041	0.0404584027660212	0.0205436119104631	0	0.0204477646597734	0.0204612134291822
ENSOARG00020001613	1.86073470506207	2.06659824122551	2.38767210606492	2.45531141616938	3.42099554332544	1.65103437170699
ENSOARG00020001615	0.256588473073052	0.537772300833247	0.764582809250729	0.293904874140493	0.543582578460967	0.435152080018052
ENSOARG00020001616	0.0801217741734751	0.0940372394118922	0.109141491057247	0.117995290307847	0.149369393198123	0.0543518674377833
ENSOARG00020001619	0.183158874767332	0.179535146567786	0.278286373874704	0.161381690573933	0.365337640281665	0.272391397149876
ENSOARG00020001620	2.56279812045234	2.57214976448153	2.54451917155773	1.26989003188593	3.00369557156282	1.65281305187111
ENSOARG00020001621	0	0	0	0	0	0
ENSOARG00020001622	0	0	0	0	0	0
ENSOARG00020001623	0.111455000717067	0.336374711218652	0.364376303631308	0.175082362503489	0.793354379409221	0.113410882748354
ENSOARG00020001624	17.2833030291402	16.5680882492756	18.4514403907472	23.9815172336307	18.2336355417059	25.7208750407327
ENSOARG00020001625	1.42414133710156	1.23628246434011	1.65444033091402	1.6124650172319	2.28905961350723	1.34395404722853
ENSOARG00020001626	0	0	0.00995651627324542	0	0	0
ENSOARG00020001627	0	0.0114545436638494	0.0232651497393471	0	0.0173674537631672	0
ENSOARG00020001628	0.098489827164265	0.33027267564099	0.0335405908742254	0.209510760742377	0.467377477937677	0.601309129347394
ENSOARG00020001630	0	0	0	0	0	0
ENSOARG00020001631	0.307062663693467	0.334650627332943	0.444421721074704	0.854176345697364	0.390307278765557	0.33848879055699
ENSOARG00020001633	0	0	0	0	0	0
ENSOARG00020001638	62.9233558058081	58.6951496754643	65.232155650633	68.7533638609039	65.4082110502389	70.4802520410022
ENSOARG00020001639	0	0	0	0	0	0
ENSOARG00020001641	7.0124653048734	8.91109124213632	10.2197968111544	8.08437152849996	11.8675	8.44348807330809
ENSOARG00020001642	1.15393235333265	1.44463584796845	2.3840195755819	1.61127870274199	2.71188207177441	1.27855403787026
ENSOARG00020001643	0.22792828389715	0.25987135277923	0.248386239723483	0.313291861272872	0.293582515266267	0.216466237789837
ENSOARG00020001645	0	0	0	0	0	0
ENSOARG00020001646	7.81937104022188	10.4796222380569	10.2695538600868	10.1910573843037	10.695064102687	8.71564250169154
ENSOARG00020001647	0	0	0.0280140162415405	0.0269214002002879	0.195183208116019	0.0279016546761575
ENSOARG00020001650	73.2657087274171	64.505050216471	60.8853014281869	64.2900405428166	78.6084630105965	71.0862156878361
ENSOARG00020001651	0.335506875557741	0.444109799846556	0.23452641478465	0.260053042549433	0.430951790853621	0.278506088388429
ENSOARG00020001652	0	0	0	0	0	0
ENSOARG00020001653	0	0	0	0	0	0
ENSOARG00020001654	0.216655512056071	0.156657115087288	0.338935011317404	0.41213007714021	0.337353693040032	0.234236113330705
ENSOARG00020001656	0	0	0.00774256730293834	0	0	0
ENSOARG00020001657	0.742461774007536	0.986173567421768	1.12002191858005	1.04786373087274	1.19147551767526	0.89714551189491
ENSOARG00020001658	0.165662202511167	0.175429388687355	0.178155984047376	0.299613053719555	0.283719661403901	0.456911649475504
ENSOARG00020001662	0	0	0.0309184794639076	0	0	0.0102648227905596
ENSOARG00020001663	1.69040084420884	2.87787252931514	2.54304295242684	2.89980162896404	2.73896154796041	2.91087932387442
ENSOARG00020001665	11.8793883841206	12.0294133568283	10.4198530370154	11.7782760779106	8.58309408876641	9.18517953452518
ENSOARG00020001666	0	0	0	0	0	0
ENSOARG00020001668	7.06908771653876	8.72955439663665	9.16547149628011	8.73979769832553	10.1115916825079	6.73643315467406
ENSOARG00020001669	0	0	0	0	0	0
ENSOARG00020001670	1.05850561607086	1.30150507679483	0.400525333753951	2.30942312034964	0.95677599057916	0.239351318749166
ENSOARG00020001672	0.0297350679670301	0.0897413739726904	0.0759468092808246	0.160566330214903	0.287251407420106	0.0907706325878691
ENSOARG00020001673	0	0	0	0	0	0
ENSOARG00020001676	12.6646355517031	13.3023900097021	11.3121893861727	12.3732324005368	15.1176789618273	12.6344047961171
ENSOARG00020001677	11.1174904380186	13.5832203003723	8.48634020803945	10.2019421282557	10.6949303115778	9.57713340611982
ENSOARG00020001678	0	0	0	0	0	0
ENSOARG00020001679	10.153504500475	13.9816786886158	11.7051282190101	10.8895765691084	13.3504063141768	9.65031526504471
ENSOARG00020001680	0.994397509685674	1.20612511533952	1.77246068565503	1.3363526552731	1.31238612283684	1.23431081449166
ENSOARG00020001681	0.129267898153098	0.238415587728339	0.176088102089683	0.380745517118357	0.1533582349483	0.339802294448918
ENSOARG00020001682	1.32984390158653	1.69379358148875	2.21564352196871	1.82087045229791	1.48974405347257	1.49072387814225
ENSOARG00020001683	0	0	0	0	0	0
ENSOARG00020001685	22.5374893449585	24.6290492535093	23.3380336241741	23.8354550410612	33.2001906884481	14.620822847029
ENSOARG00020001686	0.179691546368845	0.284069636442277	0.26225887545272	0.352842181348454	0.339345881587728	0.496293261899312
ENSOARG00020001687	0.0703370600262195	0.106139733982639	0.152701651657295	0.0992692913196989	0.156459485463742	0.102883856922104
ENSOARG00020001688	109.683574828511	115.47793561859	98.1449289888872	111.452906317405	153.387125039656	77.0523685618873
ENSOARG00020001689	33.165862690471	32.4013231681453	32.5133718617151	34.8054070762916	35.7492379085347	33.0129241961857
ENSOARG00020001690	0	0	0	0	0	0
ENSOARG00020001691	0.21115577006702	0.271024906881615	0.349625742833469	0.307394623892243	0.347994546412558	0.251906308965188
ENSOARG00020001692	0.161531848843931	0.210297663520961	0.213566195879592	0.158591906673088	0.367166004522806	0.101520491910886
ENSOARG00020001693	0	0	0	0	0	0
ENSOARG00020001694	0	0	0	0	0	0
ENSOARG00020001695	1.70769806963924	3.02996763322845	2.77234200478571	2.22783395162053	2.62857352776146	2.30300230647412
ENSOARG00020001696	2.24912240244067	2.97334208736543	3.26013741690041	2.83100962074328	2.73668549121046	3.09057643192427
ENSOARG00020001697	0	0	0	0	0	0
ENSOARG00020001698	0.0729003252424318	0.0733384944399177	0	0	0	0
ENSOARG00020001700	0	0	0	0	0	0
ENSOARG00020001702	25.9379357212572	27.1939137383215	30.1935236320304	32.4371152334683	35.1676841858483	27.2535944914134
ENSOARG00020001703	0	0	0	0	0	0
ENSOARG00020001705	2.50992238372687	4.45955318054656	4.2921651000641	3.36653208073499	3.4082879932181	2.74649797157913
ENSOARG00020001706	42.4487929428621	51.9740302432669	48.3573299747424	43.6521687195201	31.952087798486	35.2648
ENSOARG00020001707	0	0	0	0	0	0
ENSOARG00020001708	5.67730773719894	8.09168055320425	6.77183804287218	7.3332833076218	6.79921345428081	5.15734694653359
ENSOARG00020001709	10.6395405252115	7.07406055671419	6.01294755430484	12.4658215592466	11.917485249332	8.6729625741235
ENSOARG00020001710	1.25774171175987	0.702945221803458	1.34049050689894	1.05190953678345	0.600011627082153	0.426604449874841
ENSOARG00020001711	0.809392290322681	0.661583944601605	0.944371868268284	1.38614169584711	1.44034568672617	1.11372642564788
ENSOARG00020001712	0	0	0	0	0	0
ENSOARG00020001714	0.48747490212616	0.201931422005097	0.361313673529237	0.445757388937229	0.427665666086763	0.40849481355943
ENSOARG00020001715	0	0.203991946719435	0.517906182616716	0.29862393499479	0.103097973074488	0
ENSOARG00020001716	3.99675054512731	2.19588357020041	3.71668815232665	5.89090498558633	10.6419593024843	5.11150015777339
ENSOARG00020001718	1.24937095473857	1.10079715140037	1.4015540308458	1.41102756785807	1.84341269217043	1.20482271968788
ENSOARG00020001719	0	0.385318121581155	0	0	0	0
ENSOARG00020001721	4.64357535633579	4.25438874446821	1.86375035888737	4.39623689868619	0.674565432074998	2.53128413556893
ENSOARG00020001723	0	0	0	0.345851564616837	0	0
ENSOARG00020001724	4.61376819411949	4.70648035236087	4.46853019299097	3.98622032793555	5.66751044948518	3.23936610312865
ENSOARG00020001725	1.40933996676376	1.73582448548541	1.25818409189626	1.18971427959351	1.80145699568091	1.47427957022492
ENSOARG00020001726	6.7663526620893	10.2188749254384	9.79316097669909	8.50753251690198	8.63443753055997	3.79692620335339
ENSOARG00020001727	0.395090545674831	0.338142075903697	0.409667334284894	0.445795229123047	0.371777539268607	0.288017080528077
ENSOARG00020001728	0	0	0	0.35097529150005	0	0
ENSOARG00020001729	0.380576402205865	0.184069166360424	0.186930044681192	0.402392053949101	0.550731423047581	0.305335669006904
ENSOARG00020001730	2.65763678783573	6.06316708733185	5.32808515355235	4.09403781847696	2.23888888624984	1.70855846698977
ENSOARG00020001731	36.8257736407075	35.9670250173573	37.4035416852569	44.6146594820878	49.7023974800186	44.9008696919806
ENSOARG00020001732	10.8852773784583	13.3495894841005	12.5484142654202	13.4965455151124	12.9663217787079	10.8719706861577
ENSOARG00020001733	6.75602628665152	7.89316969851115	7.51665800275354	7.99842348006684	7.69179932295213	5.6985435531741
ENSOARG00020001734	0	0	0	0	0	0
ENSOARG00020001735	33.4182094011264	42.9469049241448	37.9241380110963	33.4105531825214	27.3691761263304	39.115178921057
ENSOARG00020001736	0	0	0	0	0	0
ENSOARG00020001737	0.635000201453814	0.212938961926428	0.432497092851854	0.415628634671111	0.430479255995229	0.430762387982783
ENSOARG00020001738	0	0	0	0	0	0
ENSOARG00020001739	3.11125098704438	2.95672874544988	3.40304122493202	3.32277911920876	2.56603345878061	3.17189086131515
ENSOARG00020001740	5.76229609892177	11.1197391352237	9.96365177657458	6.2990467843632	10.198322624062	3.48480041215759
ENSOARG00020001741	3.82964912106448	3.41236248456013	3.78103286695639	4.23389105310476	4.81059707386506	3.4711474369058
ENSOARG00020001742	0	0	0.0315045805655663	0	0.0313575943664256	0
ENSOARG00020001743	2.60629623218787	3.67600161768733	5.95997016214059	2.82386512950049	2.28432569352869	2.52799596276833
ENSOARG00020001744	0.233893450616268	0.156866181968418	0.0796521301859634	0.280666832459652	0.290695200332804	0.0264442176790723
ENSOARG00020001745	0.11258168423909	0.207640325237745	0.210867556157164	0.257909526024531	0.20988374300856	0.190928896695324
ENSOARG00020001746	161.981	284.693894020553	260.509628884976	178.739310588669	202.728242587065	175.335321999292
ENSOARG00020001747	21.4124033770188	30.0603665066995	33.7777113045051	27.3453026854272	37.2741958185524	23.1642560359196
ENSOARG00020001749	0.14462096287231	0.13094118965329	0.236402366605269	0.0567955221486445	0.264711846959008	0.125085032650679
ENSOARG00020001750	0	0	0	0	0	0
ENSOARG00020001751	0.755586098295548	0.817341470020631	1.2118655914859	1.13269298620471	3.04857582200257	0.810181380226203
ENSOARG00020001752	2.78084697996258	3.51339302544567	3.7221248713049	3.67322687071637	3.81214343328816	3.36436332095962
ENSOARG00020001753	0	0	0	0	0	0
ENSOARG00020001754	0.143630997947886	0.175457358934276	0.18342510634342	0.362614778207959	0.312975989690409	0.208787892134512
ENSOARG00020001755	1.51403969601537	3.90304591389852	1.83684059434728	3.90201941726526	4.52256441886752	4.04409865423836
ENSOARG00020001756	3.61017068726597	2.35385591345442	3.53433228108621	3.79109688007861	4.07982169356811	3.75385973917893
ENSOARG00020001757	0	0	0	0	0	0
ENSOARG00020001758	62.5302391715933	40.6621737628932	48.2733158506949	56.5616212558965	64.9710696102661	66.8887206187773
ENSOARG00020001760	4.4583061763024	5.13574010621739	6.21842554808139	5.48595868897731	7.99883169384767	2.87292139577088
ENSOARG00020001761	0.945236902822192	0.555336271122448	0.872990841447443	0.868639098909947	1.00732955327997	0.792543397006241
ENSOARG00020001763	0.119489610329753	0.13407793698291	0.192504657841116	0.162435950546638	0.196279847415023	0.135615698949727
ENSOARG00020001764	0.0406914125720825	0.0562869852984275	0.0519652915104462	0.0799016262268241	0.113790258646294	0.0310541181893153
ENSOARG00020001765	0	0	0	0	0	0
ENSOARG00020001766	0	0	0	0	0	0
ENSOARG00020001767	0.133852790825867	0.134657316316561	0.223773079811398	0.107522687638064	0.197981382484946	0.0742918490620835
ENSOARG00020001768	1.29232932532824	1.78599170446705	1.69372272391375	1.26880843140334	1.85174779769871	1.42127119518907
ENSOARG00020001770	0.917366210925809	1.4090400963319	1.57319716463016	1.30275451885711	1.36596065344311	1.51688018090067
ENSOARG00020001772	1.1125665814754	0.863985304770848	1.2363556935397	1.23604341789148	1.80618475296037	1.27112
ENSOARG00020001773	0.141680778893181	0.195981987710635	0.126654194530561	0.0173877667348648	0.0360180808685916	0.009010442611016
ENSOARG00020001775	0.0117506733164085	0	0	0	0	0
ENSOARG00020001778	0.961805697864393	0.683002344467416	1.84964759053173	1.88860092378104	1.38076347526723	0.86354476371695
ENSOARG00020001779	0.073121235318924	0.0367803661509284	0	0	0	0
ENSOARG00020001780	2.5768910353743	3.02789925869582	2.88540777281514	3.43066728225113	5.06259051550818	2.50673900533509
ENSOARG00020001781	1.11963813398083	1.15543530126581	1.63832306928524	1.74463245482961	1.85104147077248	1.36714349270871
ENSOARG00020001782	0.0655855247707676	0.142956077723654	0.178680565653858	0.139515659475105	0.177846922522151	0.100104690842658
ENSOARG00020001783	1.04272461450565	0.889362728722308	1.11161300708565	1.0905127070328	1.70574119472792	0.73810295507806
ENSOARG00020001785	2.08249278188296	2.23624626197645	3.60969937277664	2.44661685020216	2.93258122975077	2.94343855730344
ENSOARG00020001786	0	0	0	0	0	0
ENSOARG00020001787	10.6348848394345	12.8307197565087	14.2521307628837	18.929689718418	18.1385774438852	16.7085210524076
ENSOARG00020001788	2.08697723495341	2.08879097233149	2.74600924195846	2.63192683967806	3.23934530163376	2.26469184146186
ENSOARG00020001789	2.7016279211269	3.88615749484336	5.63935798557053	3.55887249365385	4.80765405089637	2.83803540274279
ENSOARG00020001792	8.57048897691575	7.03103743629375	7.45303129774939	10.0673515167588	9.38954436385365	8.02010353016993
ENSOARG00020001793	0	0	0	0	0	0
ENSOARG00020001794	6.3650408106526	2.85472110982788	5.3955292694201	4.87553263243434	6.83317705086097	5.65461382150694
ENSOARG00020001795	0.518540364581032	0.55763341344794	0.694174659590304	0.7022106610227	1.0000388792479	0.818751778566756
ENSOARG00020001796	4.82640830798181	4.02878936511948	5.56256733826463	5.36558210195488	5.34013435787608	4.94628793955618
ENSOARG00020001797	149.084645287053	168.339484875706	155.563662250637	141.951537769649	251.862001737706	144.112747448953
ENSOARG00020001798	0	0.0152067498389723	0	0	0.0204947317533748	0
ENSOARG00020001800	3.75077839200698	3.70594177816072	4.06462432543803	3.91047784996632	5.85735375524226	3.24865305740901
ENSOARG00020001801	0.0132911085955632	0.0668549756530233	0.0135788126095046	0.0130492052747196	0.0270309199578387	0.0135243492784459
ENSOARG00020001802	9.12423669651531	10.5355511625196	9.52879907948458	9.22212544948086	12.1929522966095	7.04954387944055
ENSOARG00020001804	8.23494305790078	10.9306829223373	18.2530683349464	11.2074444293151	6.10256176769932	10.1659700486574
ENSOARG00020001805	0.0219015272568595	0	0.0223756154232409	0.0215029109836654	0.0668136626051138	0
ENSOARG00020001806	0	0	0	0	0	0
ENSOARG00020001807	11.9372867793414	16.5773808369456	25.5686054800936	11.8426295870474	8.42730738271535	15.7220671712728
ENSOARG00020001808	0.061871814500628	0.124487393126219	0	0.121491447057709	0	0.125915159564198
ENSOARG00020001809	2.40319181932317	6.4733444425634	6.72427492288815	3.8232765747856	1.20691684089394	3.03424823535189
ENSOARG00020001810	88.251957576632	94.3956161443608	102.372936948792	83.8319716143151	91.3922127766176	95.9384844784952
ENSOARG00020001811	0	0	0	0	0	0.0590582227661301
ENSOARG00020001812	1.99305622149413	2.49600464684646	2.15562375671856	1.99121200560976	3.76514247168698	1.72471897138316
ENSOARG00020001813	2.1556679088996	1.69423797177643	1.72057051176407	2.87041350209211	9.00112655374948	1.87818173520801
ENSOARG00020001814	0	0	0	0	0	0
ENSOARG00020001817	0.924801100251445	0.661045007372208	0.857796805943692	0.967704188742572	0.829047039155713	0.681008616402432
ENSOARG00020001819	0	0	0	0	0	0
ENSOARG00020001820	0.0286494599646719	0.187340778613812	0.146348081285578	0	0.0582661147918742	0.131184983695558
ENSOARG00020001825	0	0	0	0	0	0
ENSOARG00020001826	5.78815543965896	6.39757804916675	5.84860745183725	6.25607456732203	8.04142496562155	5.90264568362099
ENSOARG00020001827	0	0	0	0	0	0
ENSOARG00020001829	5.41249191653355	6.05324457951482	7.88689815359246	5.33013439111205	8.44398231084011	5.39866343759571
ENSOARG00020001830	0	0	0	0	0	0
ENSOARG00020001833	0.29578719061268	0.344548978394504	0.222666245223083	0.137559670700826	0.348271604527753	0.190091273148531
ENSOARG00020001835	0	0	0	0	0	0
ENSOARG00020001837	0.225556250282716	0.381212095608052	0.304179110732599	0.239167122362625	0.110094526491208	0.0367223123799119
ENSOARG00020001838	6.33701798485985	6.85595425785868	8.92367244519667	7.56138701088725	8.78796582119078	7.20130118644955
ENSOARG00020001839	1.21422728365825	1.28815408623746	1.96226265640653	1.4413909787016	1.85208481364827	1.2130710248957
ENSOARG00020001840	0	0	0.033597729870604	0.016143667581774	0	0.0167314862793994
ENSOARG00020001841	1.59324864177336	3.66452306203419	3.06513315085823	2.7878987811246	2.47594338851569	2.28145798299827
ENSOARG00020001842	70.0509581568141	70.8641884659447	66.2522900430577	64.4337842253308	63.5646388866492	63.8253070934133
ENSOARG00020001844	17.2931721529255	12.1375208298064	14.654443162797	16.5835825233773	26.3094571955751	18.8243163548476
ENSOARG00020001846	3.51318119118509	4.61318799355093	2.83360164282249	4.24801128677646	4.47500504738029	1.99438034344212
ENSOARG00020001847	0.43082041628027	0.33527933570629	0.465060037184813	0.375094866863368	0.611676436512675	0.488008728578776
ENSOARG00020001849	6.64172487936445	8.92888908568924	11.606123718921	6.6850368022101	7.61628620297697	7.66991624186967
ENSOARG00020001850	0	0	0	0	0	0
ENSOARG00020001851	26.634424392944	19.4181173812293	23.0471112624563	27.4398549476336	28.0620151463409	28.0320238913768
ENSOARG00020001855	0.37742452015503	0.278441562310469	0.565538430069056	0.333499723023379	0.319829478515746	0.204825494181594
ENSOARG00020001856	9.60580822762284	10.6476674847063	10.5910647889752	11.4052148145814	12.6969565691431	10.4103335893069
ENSOARG00020001858	0.204521997970106	0.072193432444945	0.241941124655565	0.147957613591471	0.197028275085995	0.116834289320535
ENSOARG00020001859	0.0153498776432856	0.0463264153809404	0.0313642929930734	0.0527467637512002	0.0234134709844733	0
ENSOARG00020001860	7.05050909425761	7.28106497005677	11.378000442718	8.53265511893681	6.26235654696458	9.78038681266096
ENSOARG00020001862	0	0	0	0	0	0
ENSOARG00020001863	12.6230715486989	17.2560921261385	15.1769064030617	14.557459291582	11.6394359236163	13.5668893377933
ENSOARG00020001867	6.75967956386318	8.36644050407706	10.7775485234857	7.72264817969549	10.3315021438855	8.9417934408684
ENSOARG00020001868	4.92717556733932	6.17817622112576	4.44465565861591	4.33090265360439	5.38586405000823	3.73191943047977
ENSOARG00020001869	0	0	0	0	0	0
ENSOARG00020001870	0.46403860875471	0.560193269067986	0.732195398860093	0.713762251464043	0.828396619549793	0.661054587712039
ENSOARG00020001873	1.40502859437006	1.88984	1.77645902574633	1.9891610738305	2.3601923628524	2.06554
ENSOARG00020001874	0.0381200752847471	0.089481459514107	0.0908722169815111	0.0748525503199158	0.103369426400118	0.0258593534650012
ENSOARG00020001875	0.39424327740429	0.287738760661756	0.300108506524785	0.565422712519902	0.487366231198827	0.499485652187628
ENSOARG00020001876	0	0	0	0	0	0
ENSOARG00020001877	0	0	0	0	0	0
ENSOARG00020001881	0	0	0	0	0	0
ENSOARG00020001882	0.302872724812659	0.353167058804807	0.428980856324603	0.493347810260018	0.454978075442112	0.301183458264385
ENSOARG00020001884	0.028488792981399	0.315260281293672	0.203738299938477	0.111881143689508	0.188302909499684	0.130449294589827
ENSOARG00020001886	0.943192481638238	0.988397461710617	1.25469942449897	0.897087700485163	1.87826372444824	1.59957368827483
ENSOARG00020001888	0.279971082294357	0	0.107261788074934	0.171797187645057	1.06761352828403	0.0356105237346173
ENSOARG00020001890	0	0	0	0	0	0
ENSOARG00020001894	2.86235	2.45608794811607	2.83829753738975	3.18219638477367	3.85234816093419	3.85488190205264
ENSOARG00020001897	2.4802126346309	2.55702184605964	3.05131874040852	3.64331353985536	3.92751101507455	3.13058973612438
ENSOARG00020001899	0	0	0	0.0671128390262135	0	0.139113065807471
ENSOARG00020001900	0.114904798358309	0.0770636243162309	0.195653446766315	0.413649450696487	0.467377477937677	0.0779474797302178
ENSOARG00020001901	1.2103839676853	1.42602846659206	1.76560441419323	1.23284	1.37561678558776	1.47531495970069
ENSOARG00020001902	1.93901847229647	2.1120249539167	2.70246323345972	2.0846992202715	2.7312371366983	1.78061274008716
ENSOARG00020001904	103.369519798084	75.182892363014	80.0610692346473	93.4993855382912	126.009699369832	123.607002056455
ENSOARG00020001907	7.64913694180861	6.4547816717427	9.87121623393261	8.10280808530876	5.83368968812721	11.495830860942
ENSOARG00020001908	0.0500882359216293	0.113375908114434	0.127931158757424	0.0368824579806747	0.101867431621082	0.0637090194992699
ENSOARG00020001909	0.914881806833931	0.999475945108463	1.24137939269386	1.31927619938852	2.06415823342736	0.843661406795663
ENSOARG00020001911	0.064061967226314	0.107411688759348	0.0872649001506395	0.104826691045369	0.065143321039986	0.0434574444513604
ENSOARG00020001912	0.122000760987154	0.149034203038431	0.25818623852803	0.188226185582367	0.372180331835528	0.106407177096505
ENSOARG00020001913	5.73983822562709	6.54577091761652	7.96402976957703	8.90967738858719	10.4184398499665	7.50731847367812
ENSOARG00020001914	0.0359077494869716	0	0.073370042537368	0	0.036513865463881	0.0182689405617698
ENSOARG00020001916	0.818536505033866	0.55273096715661	0.515499555374073	1.10087510112701	0.729734352170351	0.513431935490631
ENSOARG00020001918	0	0.660545351281979	0.335405908742254	0.322324247295964	0.667682111339539	0
ENSOARG00020001921	23.9314884643338	24.444797195694	22.3402272507199	28.300360608737	29.1096766493392	22.412225059328
ENSOARG00020001922	0.284440168824105	0.739220325587422	0.799142467243946	0.814517805666864	1.59082805604524	0.868295108193192
ENSOARG00020001923	0.0182526532944364	0.0367247226317893	0	0.0358408958793545	0.00928037730398186	0.083578330194844
ENSOARG00020001924	7.27467495836582	5.19080880260991	4.36687336597277	9.61267398492645	9.19177763005863	6.30689355858318
ENSOARG00020001925	0	0	0	0	0	0
ENSOARG00020001928	0	0	0	0	0	0
ENSOARG00020001929	0	0	0	0	0	0
ENSOARG00020001931	5.11727183386423	7.22471477964665	7.28922841208456	6.96557690232034	6.60985880862441	5.84606097976633
ENSOARG00020001933	14.3987346489007	17.3299635481227	13.465408385343	15.077568112173	21.6378355914307	10.6665173414594
ENSOARG00020001935	7.62896501732514	8.47998985286401	8.37692234429467	9.64686673655482	10.2426417470057	9.75553690385002
ENSOARG00020001937	0.240698330725635	0	0.122954285748407	0	0.367141909103163	0.122461127755704
ENSOARG00020001938	0	0	0	0	0	0
ENSOARG00020001939	15.6242712200376	13.2025377861283	12.5312924694383	20.1067425883179	15.2940617969621	17.7000330390414
ENSOARG00020001942	2.2492183943487	2.2717164933908	5.42561083930853	5.92380342191502	8.02329896470782	6.91147775236884
ENSOARG00020001943	0	0	0	0	0	0
ENSOARG00020001944	1.70606694749974	1.7921808100261	1.90670398043985	2.42460860553843	2.36746775201439	2.01415069693512
ENSOARG00020001946	4.78926966927871	2.44455923035913	4.04136627746814	4.38308136281971	5.41602384782288	2.99011643555262
ENSOARG00020001947	6.20849406103314	6.91988006535885	7.72064318265979	6.76167160882872	8.14173209370519	6.28292304103112
ENSOARG00020001951	1.37519689645821	1.27175439491069	2.28634038394676	2.28102879714723	2.4667604233808	1.75568075583496
ENSOARG00020001952	3.37922352968578	5.99675817269247	5.10804723265242	4.32658841862932	3.56622878557742	5.59215367026377
ENSOARG00020001954	0.261571898701842	0.526288166062065	0.133616988035532	0.449419580579332	1.06394873026463	0.532324251816121
ENSOARG00020001955	0	0	0	0	0	0
ENSOARG00020001956	0	0.0272370733908698	0.0138302015666511	0.0132907894396933	0.0137656760682906	0
ENSOARG00020001959	4.76362078270405	4.96340452264702	6.32965339943997	7.46080261249812	8.08779974674467	6.03016724798929
ENSOARG00020001960	11.6730682825373	18.3844248968104	17.4254856095325	16.8014825453507	15.625133354889	8.0339292806871
ENSOARG00020001962	0	0	0	0	0	0
ENSOARG00020001963	0	0	0	0	0	0
ENSOARG00020001964	0	0	0	0	0	0
ENSOARG00020001965	1.84765512699789	1.67967726568676	3.41156699444169	2.85664066434599	3.88252646707068	2.5858892983001
ENSOARG00020001966	0.0345454655050035	0.0173765509374465	0.05293987321236	0.11870853631623	0.105385759162755	0.0175758454652961
ENSOARG00020001967	0.324810588345486	0.305265313112381	0.462831639215533	0.222390029284702	0.564975431619668	0.226138809419229
ENSOARG00020001968	0.0404865900255787	0.285109549693438	0.206814885004662	0.15899887366613	0.535209947470578	0.576759036258826
ENSOARG00020001969	1.2856544834206	1.75668293520856	2.4309260057868	1.31877395812146	1.58053497012324	1.56204889797335
ENSOARG00020001970	33.7676902380223	64.4477144595119	31.323826540274	45.7366629491704	82.9026403855832	28.9104195443305
ENSOARG00020001971	39.6720608297192	88.3475913130214	47.3224665048804	21.0039328858446	28.9297362719231	22.3921700921985
ENSOARG00020001972	0.759685410852782	0.643580226269766	0.959950051159997	1.00102107786986	0.853825467152094	0.671304102564717
ENSOARG00020001973	0.36560617659462	0.367803661509284	0	0	1.11533261780582	0.55803309352315
ENSOARG00020001974	11.8338424097487	12.9086103884058	12.4546078795668	13.6252147406956	13.4027364996834	14.4514627419824
ENSOARG00020001975	0.544115424734618	0.729847791833017	0.72574989774514	0.667765391751582	1.92118051923959	0.292211504030914
ENSOARG00020001977	0.332561002940876	0.256755248322827	0.288400705666116	0.379660772055342	0.216274433901449	0.275439411546683
ENSOARG00020001978	0.0120469334274812	0.0121193418170808	0	0.0118276745762623	0.0980022669664625	0.0245166810933785
ENSOARG00020001979	11.055380076357	12.9500745255256	15.3690284920117	12.5392898338747	19.7119873540242	17.2079661057139
ENSOARG00020001980	0	0	0	0	0	0
ENSOARG00020001982	5.22972986244984	6.86350454265789	8.00134888175253	6.73177546836708	6.34003405476348	5.98885922184181
ENSOARG00020001983	0	0.32366722212817	0.109565930189136	0.157938881175022	0.327164234556374	0
ENSOARG00020001984	0	0	0	0.0414356487560181	0.0536452068030784	0.0214721959903967
ENSOARG00020001985	0	0	0	0	0	0
ENSOARG00020001986	0	0	0	0	0	0
ENSOARG00020001987	0	0	0	0	0	0
ENSOARG00020001988	0.48139666145127	0.432401882073615	0.667466122634211	0.793351700950415	1.10142572730949	0.892216787934413
ENSOARG00020001990	3.16477846614718	2.83898451227479	4.13206739562723	3.70169252753959	4.48456656742757	2.92967374099654
ENSOARG00020001991	3.26785187087713	6.14618326612374	5.51592955711746	9.16014512016076	6.71826458105213	8.50576055799957
ENSOARG00020001993	0.673066031978939	0.95033194654711	0.814305145459999	0.828918277759782	1.74108688563766	0.498638820050537
ENSOARG00020001994	0.071057691254709	0.107227177882952	0.157290967265386	0.116274022950937	0.120428552597438	0.0602538800368555
ENSOARG00020001995	0	0	0	0	0	0
ENSOARG00020001996	2.73753060315679	3.3092234284376	2.71784655283894	2.81775680046929	4.04091232068714	2.20149926740331
ENSOARG00020001997	0.522657873323092	0.610234248834534	1.17707588242716	0.779081911883114	0.740968800003171	0.60170524866844
ENSOARG00020001998	0.39283351568982	0.731530524553623	0.759978438530465	0.70571928200824	1.35137980501724	0.54430938391451
ENSOARG00020001999	5.31046500520834	6.59831248199513	6.16784271103323	6.75051511431466	8.84859252149575	6.11466378153938
ENSOARG00020002000	1.70065213527657	2.42104803786031	2.19641808191653	2.06874731326326	3.16505293403939	1.5237073830242
ENSOARG00020002002	0.340158698223717	0.363590932346623	0.4706025635877	0.271348738582637	0.425169379709825	0.338917015390859
ENSOARG00020002003	0.0284468112646566	0.0143088957616344	0	0	0.0144634940122181	0
ENSOARG00020002004	6.80691139906746	5.83553740631737	8.36526470270695	4.37786432692826	7.86478208990792	2.85085099618368
ENSOARG00020002006	0.951457037884795	0.398823247419706	0.567030690190218	0.363276725594246	0.241879362897648	0.0806794834009374
ENSOARG00020002007	0.38648340951994	0.524043378445679	1.03862550466547	0.676409553778821	0.512618055537494	0.666841774711508
ENSOARG00020002008	0.0362720896734234	0	0.0185286240455135	0	0.0184421778216671	0
ENSOARG00020002012	0.0605846677140296	0.00870697333558563	0.0265269020364659	0.0339897161782688	0.369643952242675	0.0264205051452854
ENSOARG00020002013	51.3877530116254	37.7461533856561	50.0036714815078	47.8854693911916	39.4087956460564	62.2974018189156
ENSOARG00020002015	0.283548856113336	0.242465163462642	0.49246731254224	0.264468749323627	0.144167553417909	0.216393561530716
ENSOARG00020002016	0	0	0	0	0	0
ENSOARG00020002017	2.57877944407198	3.42197788280546	3.04860927892673	2.85736754492216	5.31954060767234	2.39911632268884
ENSOARG00020002019	2.17589058769671	3.53971108651417	4.00819326303589	3.58541	3.88781886861831	3.48341257827513
ENSOARG00020002021	0.0980894620131908	0.0986790311366372	0	0	0.299235580386927	0.199621594431046
ENSOARG00020002022	0	0	0	0	0	0
ENSOARG00020002025	394.229418482457	370.027221848564	425.555385021434	508.203815498264	483.488007588864	552.261627899598
ENSOARG00020002026	9.73599992418901	7.88042623496395	9.27388050325175	11.6579886183778	13.8281243917518	10.2403193159024
ENSOARG00020002028	7.88077857131686	8.33044073120906	7.25420346199698	7.94801564522647	14.0340761488663	7.72133745249979
ENSOARG00020002029	0.0244974697007563	0	0	0	0	0
ENSOARG00020002033	0.973329209497912	0.796255799118503	1.1036727675302	0.735087877809279	0.957129409606413	1.24073315474828
ENSOARG00020002035	0	0	0	0.0279043959673184	0	0
ENSOARG00020002036	14.7827875334733	22.807553494442	16.9261045649327	16.8260115051202	18.0321523402905	16.6426161509093
ENSOARG00020002037	0	0	0	0	0	0
ENSOARG00020002039	0	0	0	0	0	0
ENSOARG00020002040	1.43378843596324	1.0326317518944	1.28172163438676	1.39169642088727	1.20946940188801	1.75737093058202
ENSOARG00020002041	0.0137689059373723	0.00692583214254287	0.00703347626035825	0.0405549195599201	0.0210019836733764	0
ENSOARG00020002042	1.05770464462069	0.991922207487891	1.09891534736504	1.28486682679532	2.42456407109943	1.03978231690643
ENSOARG00020002043	0	0	0.0652178155887716	0	0	0.0324781165542574
ENSOARG00020002044	0	0	0	0	0	0
ENSOARG00020002045	0.145961003138683	0.0667446842441923	0.203346172333426	0.169359812093095	0.215890613949766	0.135020380066091
ENSOARG00020002047	8.43313408268113	9.56975081268983	10.2354286368439	8.14717341382804	9.94756118583569	8.30652802399977
ENSOARG00020002048	0.0155677468743516	0.0234919757996252	0.0159047318016488	0.022926611783471	0.0316610549570684	0.00792046971452213
ENSOARG00020002049	0	0	0	0	0	0
ENSOARG00020002050	0	0	0.0261286002040866	0	0	0
ENSOARG00020002051	1.55765621330573	1.53952699087012	2.19628195282867	2.79031318950209	2.62138953509212	1.39961188122605
ENSOARG00020002052	0	0	1.43955236744851	0	0	0.896111537044475
ENSOARG00020002055	0	0	0	0	0	0
ENSOARG00020002056	0.147044531719957	0.332838779610778	0.300455018800191	0.252644462574304	0.314005892398713	0.194512449418185
ENSOARG00020002057	0	0	0	0.15041798207145	0.233688738968838	0
ENSOARG00020002060	0.545812903301174	0.408627739667337	0.427946886719798	0.623114996745222	0.916438479228138	0.568307243061977
ENSOARG00020002061	3.72646448060027	2.08270138166363	2.85142983237695	3.53066421692495	3.43849922400765	4.3068025978679
ENSOARG00020002062	0	0	0	0	0	0
ENSOARG00020002067	0.929631785712954	1.00298887929165	1.1975170761878	1.15081094323509	1.69884275900295	0.932236189738283
ENSOARG00020002070	0.0152000048222015	0	0	0	0.0154565780105373	0
ENSOARG00020002071	0.660191727913678	0.616719838919222	1.46940823905208	0.85188843471382	1.20840414952423	0.830124664431936
ENSOARG00020002072	0	0	0.135240078407437	0.0371329657935005	0.03845974544158	0.038485040932631
ENSOARG00020002076	0.603250191381123	0.303438020745159	0.102718059552315	0.246779501835972	0.204477646597734	0.409224268583643
ENSOARG00020002077	0.232282066896469	0.27491553408395	0.348985479792691	0.261591861515821	0.194520071508603	0.152937722120727
ENSOARG00020002079	0	0.0607483525015334	0.0123385056519298	0	0.0122809397355996	0
ENSOARG00020002080	4.38861743637951	4.14989740557781	5.62842129132956	4.61824	6.68152310009496	4.83902059176372
ENSOARG00020002081	10.0893354742916	10.5359083832659	9.74596787612428	11.5629339874559	8.86828330554241	7.71605695612402
ENSOARG00020002082	0.564488638223135	0.450519332110717	0.811235579496139	0.665057671822458	0.581670660315449	0.628004803939964
ENSOARG00020002084	8.87406652186131	10.5090310659617	14.9436929881515	7.72924833549578	10.4923085841076	6.80197095078218
ENSOARG00020002085	47.0506354518738	49.1410270541373	42.950367621875	45.380100011124	49.2737446818138	37.1173248287656
ENSOARG00020002090	2.72351632054166	3.96149134200726	3.80152818530064	3.5766173666522	4.21597333172035	3.97162302363709
ENSOARG00020002091	0.0858282792615419	0.132599948089856	0.165977352325387	0.105332714198281	0.180788163150435	0.0779771853246272
ENSOARG00020002093	0.990531942779233	0.563586095058304	0.630409625247049	1.27541492200556	1.22191218155308	0.627881111958753
ENSOARG00020002094	0	0	0	0	0	0
ENSOARG00020002095	0.0516149896368876	0.0519252228013107	0	0.0422296473730006	0.0524862408379209	0.0350138411622369
ENSOARG00020002099	0.441831184698617	0.575812473823523	0.636056898101727	0.443648542626467	0.847522829843291	0.705030575087925
ENSOARG00020002101	0	0	0	0	0	0
ENSOARG00020002102	0	0	0	0	0.0107266962149631	0
ENSOARG00020002103	5.19748308036673	2.81924859247359	4.91049197589731	6.23863912811533	8.08522011125137	3.98724
ENSOARG00020002104	2.40176444065593	2.50097926295195	2.6689954472732	3.46123333890547	2.67082560515317	3.80164105156865
ENSOARG00020002106	0.621048533499713	0.838121337902512	0.696393624083493	0.936925566292505	1.57112768007298	0.878560576620251
ENSOARG00020002108	0.426417744953949	0.406402805648454	0.55793532889678	0.492105334307541	0.464044759911769	0.624208154218424
ENSOARG00020002109	0	0	0	0	0	0
ENSOARG00020002110	37.8440908823209	27.3963057952086	29.5002271518157	39.1135511240574	29.1239798752169	27.2860395616387
ENSOARG00020002111	0.179850988734745	0.331708643795951	0.107184062141546	0.0882888155636771	0.243849118924005	0.42701662808728
ENSOARG00020002112	0	0	0	0.0936766792259919	0.0194047588704848	0
ENSOARG00020002115	0.743693929630593	1.0128988459203	1.11046550867368	0.690842190061442	1.1227364379335	0.5297213149518
ENSOARG00020002116	2.90264888397066	4.44544863597443	5.88832658063926	3.36879627410213	2.28210255849277	1.91086658850548
ENSOARG00020002117	2.30194215288529	2.33609187519286	3.73395188866324	3.5883185137254	3.26479790551026	3.51350710934576
ENSOARG00020002119	0	0	0	0	0	0
ENSOARG00020002120	0.719050817169461	0.471033379396505	0.649195220455381	0.525368419709014	0.782201392390499	0.54449798730464
ENSOARG00020002123	0.0578310548957338	0.029089324936624	0.0295414431306838	0.227114029251081	0.088210848142821	0.117691820802965
ENSOARG00020002124	1.49021424949256	1.86435395168839	2.7716797066848	1.53812212070687	1.43765756277741	1.69133070626019
ENSOARG00020002125	0.494679537151624	0.543946106317902	0.828600508998891	0.564739741984585	0.543973906085985	0.374593847761905
ENSOARG00020002126	0	0	0	0	0	0.0113358523153364
ENSOARG00020002127	0	0	0	0	0	0
ENSOARG00020002128	0.309028913407619	0.498713502612108	0.40780275510631	0.429822995727115	0.602303420074434	0.510984412212233
ENSOARG00020002131	47.059324720903	55.7429768832135	55.7546372683964	63.0564011471321	77.7001928490547	60.6466424876254
ENSOARG00020002132	20.0950229314374	21.6224708822378	22.0095550782461	25.5343240840082	24.5982546387274	23.1611450687613
ENSOARG00020002133	0	0.0265301001744402	0	0.0258916198647578	0	0
ENSOARG00020002134	32.5498069694218	48.3071761883514	45.9863911803354	43.1757386917774	39.5939479151222	42.6713388390123
ENSOARG00020002136	5.92026932006591	7.27444769999026	6.94114728004682	7.60310427982084	10.4874614889562	6.64819492815288
ENSOARG00020002137	0	0	0	0	0	0
ENSOARG00020002138	0	0	0	0.0349422303484563	0.144762935644413	0.0724290740856006
ENSOARG00020002139	0.319602750400595	0.273295171002263	0.457129377610304	0.533435956286499	0.536246013594056	0.32521133927177
ENSOARG00020002140	3.40813145696533	4.36269422311737	4.70949980600203	3.72146616802169	4.77639047733955	3.82362557879873
ENSOARG00020002141	0.356105342361651	0.303730068888321	0.411267687909174	0.258417803654993	0.5274303107622	0.299336327356659
ENSOARG00020002143	3.04013775354058	3.07588720812948	3.7803795567418	4.5283772086359	3.44476380877391	4.74629443260079
ENSOARG00020002145	1.22291316470967	1.42451564820347	1.97929	1.74411034426405	2.13367979058505	1.30986695732295
ENSOARG00020002146	0	0	0	0	0	0.0540825024559881
ENSOARG00020002147	14.8070501520821	12.2294717451837	15.7812291494012	17.9924691338591	18.077682846936	18.7406113908191
ENSOARG00020002148	0.616005868455195	0.600929344848588	1.02982933352089	0.684211759602985	0.987060738604841	0.987709941707814
ENSOARG00020002149	0	0	0	0	0	0
ENSOARG00020002150	0.173747174936959	0.0699165946417418	0.142006533943293	0.286582647293387	0.169612794412867	0.0565747836751581
ENSOARG00020002151	1.48510066198788	1.76040378447573	0.964452009537006	1.19810506234869	1.7560103238355	1.07772803558288
ENSOARG00020002153	0	0	0.0206382036773174	0	0.0205419	0
ENSOARG00020002154	0.284634177926577	0.350626504472018	0.367945287948592	0.581720000476129	0.413483926678133	0.390112687431687
ENSOARG00020002156	0.411797543249432	0.547909005254128	0.692138204745576	0.684706132261657	0.695663009069086	0.675845199972987
ENSOARG00020002157	0.610886269753036	0.633180986902059	0.510635232757194	0.917826639739773	0.795321571346766	0.894736605648933
ENSOARG00020002160	26.861572767644	28.293521064012	29.0377098429809	29.7650473064189	29.8834370670207	26.9575434088443
ENSOARG00020002161	0.331349055039712	0.235299272952628	0.318608520743853	0.306181999046893	0.614423946157972	0.356996938667476
ENSOARG00020002164	0.405446138017459	0.641816026088106	0.596967818302559	0.374651163647199	1.1641129176209	0.46109776741819
ENSOARG00020002166	18.7974092783952	22.4600017123194	22.1734807891053	21.1777715255127	20.9945446650402	20.1130336647519
ENSOARG00020002167	1.23985773458966	1.97669509789802	3.06247909908784	1.31898207167374	1.96397668894781	1.50029955304494
ENSOARG00020002168	0.257469138446916	0.21239366368846	0.441911242120076	0.348840678651618	0.308941898828842	0.183391157495871
ENSOARG00020002169	0	0	0	0	0	0
ENSOARG00020002171	0.20261838489137	0.185305661523761	0.18818575795844	0.235099861291064	0.206038544663365	0.112458577626039
ENSOARG00020002172	2.86854532071807	1.95118538162372	2.04811693210695	4.77657102641785	3.84509130785607	2.81937692641213
ENSOARG00020002174	0.0767493882164279	0.0463264153809404	0.0156821464965367	0.0150705039289143	0.0624359226252622	0
ENSOARG00020002176	0.47446644265931	1.12510726793149	0.623233170317418	0.698746454636686	0.913256904748305	0.724189014628358
ENSOARG00020002177	0	0.0147300010070466	0	0	0.0297782980482136	0
ENSOARG00020002179	0.117707354415829	0.414451930773876	0.150319111539974	0.0288912587515285	0.119694232154771	0.0898297174939705
ENSOARG00020002180	1.94989960850464	0.980809764024757	1.69781916615397	2.3930133511367	2.52358087261115	2.97617649879013
ENSOARG00020002182	0.607693231517216	0.490230111919003	0.702846309124894	0.720462465801955	0.804502216122231	0.65335877521551
ENSOARG00020002183	0	0	0	0	0	0
ENSOARG00020002184	0.533119579968589	0.783203167695729	0.791053336057809	0.481875597482972	0.903530895013657	0.516642948238161
ENSOARG00020002185	0.329113557604085	0.300992457031776	0.764176512478477	0.220311520547923	0.182546690081052	0.213111212405617
ENSOARG00020002186	0.264025093531402	0.398418034272659	0.414243991629501	0.648049336591534	0.80544536057255	0.364607789124934
ENSOARG00020002187	0	0	0	0	0	0
ENSOARG00020002188	14.4548106276699	22.6000387850566	20.7763407786557	17.9572116186637	19.3485130477856	19.2853785070932
ENSOARG00020002190	0	0	0	0	0	0
ENSOARG00020002191	9.60256411812347	9.9663488610388	15.8715186107313	12.5081619843103	11.8916078163221	12.5863067004095
ENSOARG00020002193	52.2983430208126	62.5680651226638	55.5545561522381	56.5282491032392	56.0373785763035	49.0255420357869
ENSOARG00020002194	1.05357623697366	3.37650266267642	5.18207690269086	1.8549380388555	2.54052551336609	2.29340498347724
ENSOARG00020002196	0	0.0949480117064384	0.0428549922512919	0.0205917706877474	0	0.0213415524685081
ENSOARG00020002197	0.272338675611063	0.19339452276538	0.278233814422205	0.235925299680531	0.56201656890597	0.415676767424381
ENSOARG00020002198	0.748636092294501	0.861835798566133	0.808208624655991	1.1063046530411	2.07976624398143	1.06020040797298
ENSOARG00020002199	0	0	0	0	0	0
ENSOARG00020002200	0	0	0	0	0	0
ENSOARG00020002201	0	0	0	0	0	0
ENSOARG00020002203	0.467388773036968	0.282118814850227	0.312549404659977	0.625748340630041	0.483919628503881	0.406413959290676
ENSOARG00020002204	9.38180701992416	10.3820162618873	8.54972091328136	9.88653183094035	10.2016219329009	9.90284544193078
ENSOARG00020002205	2.13892239768288	12.2865617609475	6.84419181145972	3.86362381999527	4.29826764413809	2.85954486988033
ENSOARG00020002208	32.9705591324763	15.8110005853761	28.9719468500123	42.4338445351653	62.7547326018531	62.1876030098967
ENSOARG00020002209	0	0	0	0	0	0
ENSOARG00020002210	0.750881039904774	1.34007789752433	1.51259927357629	1.44943909939103	1.38043980825474	1.28638008478825
ENSOARG00020002211	3.29534664188128	1.92143585042643	3.76518372138253	3.34761759012276	6.3394909162575	1.05385513983079
ENSOARG00020002212	0	0	0	0	0	0
ENSOARG00020002216	0.141478872245736	0.158143593873699	0.192721831603041	0.216072736460943	0.247770959395299	0.111970158179238
ENSOARG00020002218	21.8232516675757	30.7554474656101	31.0672217562274	35.202640750593	28.4987171394604	33.5917771284011
ENSOARG00020002219	0.240099578659154	0.193234162464579	0.196237486905916	0.282875608074667	0.390643862156864	0.317606895020141
ENSOARG00020002221	0	0	0	0	0	0
ENSOARG00020002223	0	0	0	0	0	0
ENSOARG00020002224	0.419693312745124	0.483887873613543	0.61666968720874	0.421314388907378	0.709697675117403	0.403066311053657
ENSOARG00020002225	0.245945717890379	0.192440873858765	0.0651439562279689	0.402449017716648	0.129680047672402	0.05561371713481
ENSOARG00020002226	0	0.465794157306222	0	0.0349680179723297	0.07243488587964	0.0362412636384038
ENSOARG00020002227	0	0	0	0	0	0
ENSOARG00020002229	5.62921487779043	4.49663027956615	5.8540710262963	5.67524113414426	4.20346805540745	5.62540881743811
ENSOARG00020002230	0.0603250191381123	0.0404584027660212	0	0.138196521028145	0.0613432939793201	0.0204612134291822
ENSOARG00020002232	0	0	0	0	0	0
ENSOARG00020002234	697.23462073579	1553.15416660026	1200.96152324981	749.366189824503	406.452449022331	923.306349175036
ENSOARG00020002236	0	0	0	0	0	0
ENSOARG00020002238	0.225986516549429	0.454689628128298	0.498211068882209	0.426230622025014	0.520076232381666	0.38123665686905
ENSOARG00020002240	0	0	0	0	0	0
ENSOARG00020002241	0.388336562298538	0.855363148432907	0.726665452635047	0.333108431412676	0.473869931468236	0.307802092581971
ENSOARG00020002244	0	0	0	0	0	0
ENSOARG00020002245	0	0	0	0	0	0
ENSOARG00020002246	0.466173100975293	0.550859577679038	0.718175945351974	0.602986528865081	0.639580495337897	0.557177477004409
ENSOARG00020002247	2.86774284527529	1.05782581086032	1.42305495067384	1.99769892148373	1.90244058294666	1.77863179554181
ENSOARG00020002248	1.29267898153098	1.8423022688099	1.39632362203929	1.61949048079857	2.14975382918599	0.986522790335569
ENSOARG00020002249	0	0	0	0	0	0
ENSOARG00020002253	3.81135203347336	4.98755066184917	3.78459874088871	3.60339195306247	3.41895614733172	2.91629420263472
ENSOARG00020002254	0	0	0	0	0	0
ENSOARG00020002255	1.38524118020851	1.27369045744882	2.78480072564055	1.68663126193079	2.09021594299906	1.04074320158309
ENSOARG00020002256	1.74760001039346	2.55048890609328	2.41410142001225	2.66632623268951	2.47792700603306	1.66138652393359
ENSOARG00020002259	0.516362303733636	0.239753497872718	0.44637971558537	0.389972546111166	0.68664098610597	0.606258175679472
ENSOARG00020002260	0.718055591124936	0.75597015548967	0.780515082272956	0.647604062949486	1.06130266400208	0.67968044609048
ENSOARG00020002262	0.0281563683258401	0.226604822960212	0.201360956882018	0.110575646096865	0.229053139712747	0.429757108197525
ENSOARG00020002263	1.82715202197167	2.18825495729682	2.45930738735832	1.95050721643432	3.42106831807747	1.82970466241725
ENSOARG00020002264	2.1102437760175	2.53879942956629	3.16952837698382	2.4970268536237	3.88337380714247	2.16330009823952
ENSOARG00020002265	9.56879613914885	12.1375208298064	7.81264452949629	8.38320908699934	10.012353729958	9.01099744122604
ENSOARG00020002266	0	0	0	0	0	0
ENSOARG00020002267	0.119652930521876	0.147121464603714	0.217320853267708	0.0652640004855464	0.175749382199705	0.0405842249835018
ENSOARG00020002268	0.28623971121287	0.197458396824506	0.392699444755166	0.417530341692992	0.361760147514038	0.482664109361491
ENSOARG00020002270	1.07293137487024	1.67414080411122	0.760598335704984	1.27913295325506	1.73676113625661	0.802109274174836
ENSOARG00020002271	0	0	0	0	0	0
ENSOARG00020002272	0	0	0	0	0	0
ENSOARG00020002274	0.0416958907891174	0.0239694314091461	0.0608549353062347	0.0175444326163318	0.0423997094895325	0
ENSOARG00020002278	1.76478255706433	1.93927196380591	2.30227144448059	1.82596006084203	2.04305091621702	1.7819385872503
ENSOARG00020002280	0	0	0.469568272239155	0	0	0
ENSOARG00020002281	0.0183045762603792	0.00920729818305054	0	0	0.0093067770118445	0
ENSOARG00020002282	0.524031384436945	0.568367110455812	0.451722447165933	0.305480699931329	0.482919721859595	0.449910631221922
ENSOARG00020002283	85.2190429087572	70.768743003663	89.0161397487753	88.8732771965314	92.1799580171117	91.6170061755381
ENSOARG00020002285	35.9413927837882	48.768777388231	46.9603525112447	36.6389746869984	30.5918208813787	33.6104616989869
ENSOARG00020002286	2.22567326566441	2.05246316876049	3.10759632896167	2.05769718364076	2.1029292171235	2.20811
ENSOARG00020002287	2.71491841707896	4.12981795062665	5.64062624598825	3.45137050715156	3.76032607128325	3.44367580429844
ENSOARG00020002289	2.5471944229275	2.70833798124756	3.74905049488574	3.37510997361659	4.38015967995145	2.89533545331579
ENSOARG00020002290	0	0	0	0	0	0
ENSOARG00020002292	0.264680157095922	0.0887570078962075	0.450682528200286	0.259862875790713	0.179431938513551	0.718199813236376
ENSOARG00020002293	0	0	0	0	0	0
ENSOARG00020002295	0.0335371892359207	0	0.0685262940724271	0	1.1595118806376	1.02377162397576
ENSOARG00020002296	0.378187513506394	0.347377086781511	0.470368218188456	0.40359168954435	0.46817369169907	0.401555670705585
ENSOARG00020002297	0.136573236021453	0.149884486707154	0.215636574722638	0.170656882154642	0.202005187274324	0.0758017682995172
ENSOARG00020002298	29.695203082775	45.1951699912685	43.9155872916976	36.3217717490973	42.0115164752738	27.3344520247596
ENSOARG00020002299	0.102390414378691	0.309017503446273	0.139475724427472	0.0335089564020557	0.138824993446835	0.0347290751273248
ENSOARG00020002300	10.1531424767867	9.87903856255549	10.210150457301	8.88761711294018	10.8252871728212	7.81112349397351
ENSOARG00020002301	102.834998141645	140.27537684974	118.95757970426	91.6590127646768	87.0874378990624	79.8009604551276
ENSOARG00020002302	0	0	0	0	0	0
ENSOARG00020002303	0	0	0	0	0	0
ENSOARG00020002305	3.62071887885138	4.57351911945154	3.76268105553081	4.58566517171843	6.41982302809258	3.2519492735042
ENSOARG00020002306	0	0	0	0	0	0
ENSOARG00020002307	0	0	0	0	0	0
ENSOARG00020002308	9.8938979621752	9.81373910972019	9.72318854595457	10.2686228208493	10.9480389912147	10.2491008269757
ENSOARG00020002309	0	0	0	0	0	0
ENSOARG00020002311	0.58771765339845	0.473000115844925	0.84490428942823	0.791343037202617	0.89218847889199	0.709094244101094
ENSOARG00020002312	0.945263832648484	1.40048317266997	1.19398770077905	1.36677877939923	1.87000924666303	1.25915159564198
ENSOARG00020002313	40.5180980699724	39.9578650315956	46.5901276684002	49.7714223210045	80.5839267418276	26.7088159690577
ENSOARG00020002315	0	0	0	0	0	0
ENSOARG00020002316	0.0398184944806022	0.100144561302033	0.132211363780208	0.0781875649381299	0	0.0405172543152122
ENSOARG00020002318	2.49077976180387	2.57095606218462	2.48793703719959	4.18180460517135	5.34811833925615	3.63685113599278
ENSOARG00020002319	0	0	0	0	0	0
ENSOARG00020002320	0	0	0	0	0	0
ENSOARG00020002321	0.258535796306196	0.313070973784688	0.52826430626905	0.639276423803662	0.584221847422096	0.623579837841742
ENSOARG00020002322	0	0	0	0	0	0
ENSOARG00020002323	0.0173784714837918	0.0437073130349527	0.0443866299829954	0.0853108828817189	0.0176718167747411	0.0442085994148697
ENSOARG00020002325	3.1347655962743	4.19335232916496	4.65121917802909	4.06727561256031	4.56871824893768	3.98070191174461
ENSOARG00020002326	0.144653474141596	0.104594596884806	0.189349139377067	0.155335167884763	0.248223145364053	0.0965947130789417
ENSOARG00020002329	6.78152519048213	7.8469093511024	9.09613038089725	8.17471205237585	8.06978260579167	7.13371605733569
ENSOARG00020002333	0.1119721932958	0.0563226024584983	0	0.0549671280191493	0.0284655656516567	0
ENSOARG00020002334	0.440891295572797	0.628576911038061	0.754409512595863	0.565648162038108	0.731636193184582	0.555968852733299
ENSOARG00020002335	8.64912559123705	13.7344897013285	15.7310762339867	14.1872997280525	12.6715102787133	14.0949805482311
ENSOARG00020002338	0.481762305616869	0.379297525931449	0.256795148880788	0.452429086699283	0.298196567955028	0.341020223819703
ENSOARG00020002341	0.286321694763545	0.268177628809142	0.156346637289121	0.363504994521072	0.261035293529022	0.210974868418736
ENSOARG00020002342	0.415823750774621	0.565966506002122	1.39942292993727	0.528330773317358	0.497462090050239	0.721794452443527
ENSOARG00020002343	1.46495110641418	2.04288973492792	1.91645737960391	2.32114026998336	2.05285060799502	1.77545968452627
ENSOARG00020002344	2.77995479899135	1.66201733548369	2.02866477061847	3.29082658932815	3.03687669996371	2.23066289919195
ENSOARG00020002345	2.48104895282279	1.84168022573553	3.00233070495811	2.47136707004589	2.52292858692088	2.42654570041112
ENSOARG00020002346	0	0	0	0	0	0
ENSOARG00020002348	0.137325246818467	0.128282740477628	0.220468030258628	0.105934615422271	0.418929812541698	0.169678355266389
ENSOARG00020002349	9.72516252074952	9.84706342282252	9.93567681106138	12.2293239801621	10.6525051018976	9.83165048829286
ENSOARG00020002350	0.677478242273722	0.580799336582532	0.938907263095382	1.01796544507339	1.26999788316561	1.03704782907671
ENSOARG00020002351	9.49139128372709	6.21687279269956	6.07127218552005	8.92817732410942	11.7281378536691	8.8174534955043
ENSOARG00020002352	0.0392570623458432	0.0394930178844025	0.0534757793764765	0.0128475228721547	0.0665328568105424	0.0665766163639333
ENSOARG00020002353	0.481225223893773	0.422642384070497	0.967676306513739	0.57745934712615	0.8544175166477	0.610144446036391
ENSOARG00020002356	0.483651569560465	1.0577360200267	0.773406566040962	0.309684080735338	0.855331332173526	0.34235755803076
ENSOARG00020002357	5.84749305672602	1.70865049388928	2.37971251089527	2.67995839097889	8.12975982551472	2.96270963680466
ENSOARG00020002360	27.1670382954785	32.8234068863285	32.6085	30.8344906332158	37.6381906567339	24.4038192600516
ENSOARG00020002361	0	0	0	0	0	0
ENSOARG00020002362	0.364991712432276	0.190392483604806	0.303838293801806	0.345076547105091	0.632334234856857	0.178820688792853
ENSOARG00020002364	392.994569121972	55.8609876786995	70.2086947396176	457.745669651117	624.697146991743	404.414088584502
ENSOARG00020002365	0	0	0	0	0	0
ENSOARG00020002366	0.117242673089559	0.11057565286796	0.112294264922057	0.2518005241934	0.134124420483178	0.164037666119165
ENSOARG00020002367	111.402352632949	70.7048450477847	91.2268199489226	129.433869198247	142.062758534639	167.234858851134
ENSOARG00020002368	3.58173718019124	3.5249334452487	2.66490222265445	4.37275121162211	7.69611897359137	3.01074970109941
ENSOARG00020002370	1146.93412590451	803.538262844881	1029.47589312584	1621.47303600893	1380.48478008986	1662.72109645063
ENSOARG00020002371	0.0300217824637573	0.0755055728137255	0.0460074667979266	0	0	0.0458229352068776
ENSOARG00020002372	0	0	0	0	0	0
ENSOARG00020002373	0	0	0	0.100919412891388	0	0
ENSOARG00020002374	0.973371822746434	2.10955914820838	0.969887653940188	1.02644541799504	1.78408783286469	1.84028642694736
ENSOARG00020002375	0	0	0	0	0	0
ENSOARG00020002376	0.171438775525719	0.13551152410847	0.181405149577294	0.252477785182096	0.429605408228682	0.186907811076011
ENSOARG00020002377	0.321733435403266	0.32366722212817	0	0.947633287050134	0	0
ENSOARG00020002378	2.2571499365708	2.1715980103811	2.85505875993963	3.43842441756313	3.83452513218913	2.88917802095802
ENSOARG00020002379	1.86138009502734	1.89990472448546	1.22151205954105	1.90753885202941	2.21056915240793	2.11524706396275
ENSOARG00020002380	0.644020867251479	0.888238717635421	0.636737002821067	0.489522145699596	0.908398326684723	0.253673244408285
ENSOARG00020002381	0.339859262749929	0	0	2.33571584836301	0.69119204483741	0.345823325563642
ENSOARG00020002382	0.029552979369559	0	0.030192693560999	0	0.240414624291273	0
ENSOARG00020002383	0	0	0	0	0	0
ENSOARG00020002384	0	0.0288902608266739	0	0.0140974901376098	0	0
ENSOARG00020002385	0	0	0	0	0	0
ENSOARG00020002386	7.35297338402588	12.4580648029653	11.3808897267309	8.4223374928275	8.14379738252629	8.42972896584691
ENSOARG00020002388	0.0357481594892517	0.0179815123404539	0.018260988364856	0.0175487645750025	0.0545273724260623	0
ENSOARG00020002389	52.2393817119371	53.0913946439765	54.6852118698502	67.2990506825048	70.9296239174858	85.0239513404363
ENSOARG00020002391	1.34315144257172	1.27485092936495	2.14783164213941	1.45630962554897	1.17579595429868	0.748725912510248
ENSOARG00020002392	37.1827007130884	48.8099546720047	51.3849033427955	49.2315782000227	54.1582482109615	38.8248
ENSOARG00020002393	1.16898807874289	1.59727316776917	1.46167130295702	1.15627705849393	2.19114875096053	0.71902745673048
ENSOARG00020002394	2.28641390145265	3.62628384287559	3.41530237860809	2.79074598904218	2.73745592761179	2.88237671080468
ENSOARG00020002395	1.01829723337884	1.4634539056285	1.43046702375794	1.26755771251996	1.99700851537802	1.73928023723568
ENSOARG00020002396	1.05558475046868	1.00385510622459	1.24693967030015	1.34809417544299	1.82394619829147	0.889496359600811
ENSOARG00020002401	7.47455271718963	8.34979334563928	10.7439458446419	7.63442074549901	8.12409650471703	8.37006747656476
ENSOARG00020002402	0.320782967351853	0.25498156346877	0.380324868455643	0.482137401912919	0.358414781825668	0.233727302588393
ENSOARG00020002403	4.92528595141345	3.68189417668995	3.65956394500221	3.38303936683892	2.21716786629572	3.35765293384079
ENSOARG00020002405	0	0	0	0	0	0
ENSOARG00020002406	5.20833633302376	5.18076879396747	6.05845563859088	8.92475973656755	7.83527926332464	7.42359950445995
ENSOARG00020002407	1.13095441585346	1.07929047764117	1.4248848275801	1.41319895530818	1.95007581453341	1.21903042586606
ENSOARG00020002408	0	0	0	0.0204849391926099	0.0212168764303744	0
ENSOARG00020002409	0	0	0.205436119104631	0.0987118007343889	0	0
ENSOARG00020002410	0.302926734000721	0.752345347630211	0.531925612432547	0.353178353353326	0.423555109468825	0
ENSOARG00020002411	0.746505683452022	1.14235490162884	1.09565930189136	1.02195746642661	1.12262237347775	0.706112463438443
ENSOARG00020002412	35.2622548844294	35.7801874545889	23.1814807339242	38.2835884663321	32.7645358430721	41.0393480779597
ENSOARG00020002414	0.34961281640366	0.459933918320888	0.261016635028452	0.396057378260017	0.218777977970269	0.246287105082382
ENSOARG00020002416	0	0	0	0	0	0
ENSOARG00020002417	5.38909261878054	4.06611291936248	5.45280694087308	5.71496810550993	7.28918167542386	6.53821451309014
ENSOARG00020002418	2.3944301030094	1.99542670920675	2.91452191898235	2.79308976042286	5.21523468709072	2.48469557541862
ENSOARG00020002421	47.6109380245219	46.5843926255197	55.7667311684303	49.5945080591654	67.6534426689654	36.890537255456
ENSOARG00020002422	0.636395806292174	0.542409355764241	0.794653999173955	0.867796050412211	0.880826785344084	0.62957579782099
ENSOARG00020002423	377.89379396088	344.657640866926	356.856234626017	435.267857341978	414.68672589714	455.093762155552
ENSOARG00020002424	1.40074107921496	2.51982845937644	2.07257257135012	1.98834979803556	1.96817774792099	1.39723699367707
ENSOARG00020002425	0	0	0.00802746150848442	0	0	0
ENSOARG00020002426	0.234699162604206	0.56076084076917	0.839228401448703	0.28803443375384	0.477321679595925	0.298522262796579
ENSOARG00020002427	0.0599875889502671	0.12069629165749	0.107250677469167	0.242945140402847	0.244000672136513	0.167860793825485
ENSOARG00020002428	0.134429012006936	0.0832227697779739	0.110927580917863	0.0913723975085837	0.294426780616407	0.126265898170226
ENSOARG00020002429	0	0	0.0107464404065195	0.0103273026051671	0	0
ENSOARG00020002430	0.285844118324718	0.431343287140207	0.3053057643698	0.3210370329906	0.332507848546256	0.246790548764434
ENSOARG00020002431	0	0	0	0	0	0
ENSOARG00020002432	5.94986490129327	1.66267408627485	5.74095456128009	2.92078752857918	3.02514874418565	2.01809228342619
ENSOARG00020002433	0	0.32366722212817	0.328697790567409	0	0	0
ENSOARG00020002434	0	0.341901995205813	0	0	0.69119204483741	0
ENSOARG00020002435	0.853852399768448	0.900886183570208	1.23403514582989	0.70881661286834	0.522370972896397	0.671052454236699
ENSOARG00020002436	0	0	0	0	0	0
ENSOARG00020002437	0.190459640308744	0.265773848851266	0.225966654241121	0.259377666092653	0.374853992489798	0.137536864298004
ENSOARG00020002438	0.410434977126633	0.502663190703414	0.721958614099397	0.5045821377578	0.87827700890374	0.414005915857435
ENSOARG00020002439	2.83553780261344	4.1172718994307	2.50447737675457	3.3599154171821	4.60918064168784	3.21220323125569
ENSOARG00020002440	2.41499663050838	2.37931549765435	3.95579226861522	3.03728617644274	4.14029180207818	3.12757009240105
ENSOARG00020002441	9.61159395836909	10.6130714432876	6.59066592629927	9.23829101609879	11.2854050406931	8.42923672848127
ENSOARG00020002442	0	0	0	0	0	0
ENSOARG00020002443	0	0	0	0	0	0
ENSOARG00020002444	0	0	0	0	0	0
ENSOARG00020002446	2.74179806313557	3.20333845349801	3.34798564407727	2.6918962771569	4.46536970207092	2.50647548842766
ENSOARG00020002447	12.3184380264204	10.9631712651147	12.6007793996959	19.3930045694856	18.7270807081362	17.5515793871202
ENSOARG00020002448	7.50656295640576	10.0813699705476	10.0482307126741	7.74695076810749	8.13711866748271	6.49128844929907
ENSOARG00020002450	5.20834850200546	5.92111122202657	5.44412123491248	6.37716411980868	8.93170606037013	4.97808686049972
ENSOARG00020002451	0.193040061241959	0.0353091515048913	0.0896448519729297	0.103378176769106	0.0892266094244656	0.089285294963704
ENSOARG00020002455	0.0188663077836161	0.0379594083809425	0.0192746945211538	0.222275204155622	0.143885756010915	0.0959869277365856
ENSOARG00020002459	0	0	0	0	0	0
ENSOARG00020002461	0	0	0	0	0	0
ENSOARG00020002462	0	0	0	0	0	0
ENSOARG00020002463	4.14386477617956	3.56189553582395	4.95891185961793	6.99790735052407	5.54449003274624	3.8152293347952
ENSOARG00020002468	1.64522779467579	2.75852746131963	1.12056064966162	1.79476001335253	2.04477646597734	2.2321323740926
ENSOARG00020002469	0.355415929660304	0.660096306175737	0.759736565553494	0.713999700757239	0.678348684838165	0.812328255788062
ENSOARG00020002471	0	0	0	0	0	0
ENSOARG00020002472	0.109362287851547	0.220039225143787	0.151633004713033	0.0843635979083156	0.127095202805972	0.127178795027613
ENSOARG00020002474	0.0849648156874821	0.076927948921308	0.112845192184234	0.11678579241815	0.172798011209352	0.112392580808184
ENSOARG00020002475	0.437534136994468	0.220081973341911	0.312903608427724	0.601399184891291	0.934331222894449	0.445212259565161
ENSOARG00020002477	0	0	0	0	0	0
ENSOARG00020002480	0	0	0	0	0	0
ENSOARG00020002481	0	0	0	0	0	0
ENSOARG00020002483	6.49861304873278	6.04978706836262	6.02270069585884	4.95190239324992	3.00278026803639	4.49616659542547
ENSOARG00020002486	13.598484475518	13.6802185008443	14.8212420023838	16.6170396501898	15.6101563159211	13.8536312579022
ENSOARG00020002487	0.338741059428751	0.106492834655024	0.194666381779338	0.426112796326557	0.344458944038297	0.393156897652195
ENSOARG00020002489	0.017781877417277	0.178887558287493	0.322460525934313	0.0872912018284943	0	0.00904696245947627
ENSOARG00020002492	0	0	0	0	0	0
ENSOARG00020002497	0.305581281929832	0.527002261267034	0.356795430738029	0.428599406173738	0.510500501682266	0.377574630443524
ENSOARG00020002498	0.966881839844309	0.685114416177224	0.919093996272981	1.35376183864305	2.09464906270849	1.11217745468725
ENSOARG00020002499	3.91894582159882	4.4484745017194	5.48291675952503	4.04456737274108	6.03381508490565	3.61793696730937
ENSOARG00020002500	0	0	0	0	0	0
ENSOARG00020002504	0	0	0	0	0	0
ENSOARG00020002506	0	0	0	0	0	0
ENSOARG00020002513	32.4164915416894	19.2116	16.7528559521358	35.8513621143665	42.0279448230747	24.6722152739788
ENSOARG00020002514	0.679550610844348	1.11540458218576	1.03936060258469	1.05734774699681	1.01834717277923	0.711694380145467
ENSOARG00020002515	0	0	0	0	0	0
ENSOARG00020002517	0.843378908338658	0.617053133095187	0.996537432126257	0.748571749258491	0.996219425612965	0.788831246766705
ENSOARG00020002518	0	0	0	0.03600430421923	0	0
ENSOARG00020002521	0.302836441456387	0.231539051974218	0.198010717209282	0.190287808644605	0.344902054502201	0.0739561931175259
ENSOARG00020002523	2.10344849453735	2.18557491913245	2.69424418497876	2.8604075279161	4.30344836243162	1.87840647874459
ENSOARG00020002524	1.70329465801729	1.14235490162884	4.35041193398041	5.57431345323608	2.59806892147709	2.59977770629609
ENSOARG00020002525	0	0	0	0	0	0
ENSOARG00020002527	0	0	0	0	0	0
ENSOARG00020002529	0.987973942858745	0.758068615324478	1.03502166877142	1.15905875671468	1.31966836457941	0.664527958699324
ENSOARG00020002530	0.0479245435059482	0.0321417301021023	0	0	0	0
ENSOARG00020002532	1.16009652188678	0.466827724223322	0.711125027669875	0.455592926466411	2.12342171466877	0
ENSOARG00020002536	0.0192424303470853	0	0	0	0	0
ENSOARG00020002538	0	0	0	0	0	0
ENSOARG00020002539	18.5822890245553	16.8853003986769	12.726324781149	23.5395336205774	23.3228574874009	30.9041637637142
ENSOARG00020002540	0	0	0	0	0.0362709794408397	0
ENSOARG00020002541	1.38678204915201	0.558046934703741	1.98352114997574	0.816925247457012	2.82038133238253	1.12889453402384
ENSOARG00020002543	11.2438255566325	8.00695091390368	13.229655837628	11.7833982028485	11.6263206390125	14.7834945195138
ENSOARG00020002545	0	0	0	0	0	0
ENSOARG00020002547	0	0	0	0	0	0
ENSOARG00020002550	0.104445609201569	0.105073382103989	0.119260178627258	0.180961162390223	0.218664828952382	0.112530161698367
ENSOARG00020002552	1.28320599236151	1.35582526203422	0.922814652662511	1.70326244404436	1.69122331588856	1.18171713922549
ENSOARG00020002554	0	0	0	0	0	0
ENSOARG00020002556	0.0134279397079827	0.0270172973395801	0.0411558168490078	0.0263670920158635	0.0682730038723652	0.0136635815887694
ENSOARG00020002557	0	0	0	0	0	0
ENSOARG00020002558	19.0572219549946	23.5423078026997	28.477998385541	27.8804750824232	21.6618506864474	21.4668355664687
ENSOARG00020002561	0.0759402286553735	0.0190991673167685	0.0775840575690186	0.055918565325539	0.0579165639458569	0.0579546564477229
ENSOARG00020002564	5.42418239309077	8.59316075555619	6.32708719763421	5.55772323462526	5.36968609762956	5.76868664326943
ENSOARG00020002565	0	0	0	0	0	0
ENSOARG00020002568	0.245640853274701	0.260657956741066	0.330027066250919	0.323762592842397	0.301113366067782	0.325279365629168
ENSOARG00020002569	0.569600827431812	0.596573376275042	0.932683302256754	0.651162727560723	0.801380461362824	0.583566378158082
ENSOARG00020002570	0	0	0	0	0	0
ENSOARG00020002571	0.112844930577919	0.132443719109345	0.0256194692570077	0.110791109164084	0.178499582376821	0.0893084919746065
ENSOARG00020002574	1.58203361448295	1.20571398971586	1.15098646862594	2.31417069271349	5.11871194794327	1.85370463384909
ENSOARG00020002575	0	1.48018546704956	0.601276446159894	0.288912587515285	0	1.79659434987941
ENSOARG00020002579	0	0	0	0	0	0
ENSOARG00020002582	0.054685569756929	0.0137535646796673	0.0279346564221594	0.0402677034157281	0.125119466473401	0.0139113065807471
ENSOARG00020002583	1.18836800706755	0.920487128826934	1.45919019165185	1.34202401923285	1.73037730993689	1.22625353083099
ENSOARG00020002584	0.0397528956429076	0	0.0812268016229182	0.117088132666821	0.101059792387677	0
ENSOARG00020002585	0.0295892184613672	0	0.0302297170969413	0.0290506832326834	0.31593112779049	0
ENSOARG00020002586	0.380776134910576	0.243358813630203	0.237987818288851	0.329863995770723	0.501086964650531	0.255266600286093
ENSOARG00020002587	0	0	0	0	0	0
ENSOARG00020002588	2.42556344472026	2.66374105515975	2.2707396424861	2.64707335890055	4.13704874093613	1.84863826576832
ENSOARG00020002590	0.73059737223618	0.87790310459491	0.870814163403985	0.737225223314865	0.784203589979534	0.970573959130256
ENSOARG00020002592	0	0	0	0	0	0
ENSOARG00020002594	12.2477320886221	25.8152100825517	19.5664658998221	26.2800471541738	21.4437875801635	17.5080313353919
ENSOARG00020002595	0.568622536890968	0.682047998291234	0.580931140428804	0.522486631077491	0.585633863971757	0.385734053770685
ENSOARG00020002596	0	0	0	0	0	0
ENSOARG00020002598	1.68245924935653	1.1061104609426	1.9752023194647	1.49969488088209	1.39570063365793	1.24644456119055
ENSOARG00020002600	0.08352373712442	0.117636062040353	0.238928819727088	0.27881214745331	0.152880483437558	0.11898524943242
ENSOARG00020002601	0.351390820667612	0.636305154904659	0.567215497047298	0.607191854233375	0.435933121623827	0.350406101539511
ENSOARG00020002603	0.0100332672163181	0.0201871448312788	0.020500901698591	0.0492532893477201	0.0663170745722379	0.010209337261962
ENSOARG00020002604	211.041569180818	155.817644873033	180.61640210523	254.476634611251	268.036223546559	283.997995586253
ENSOARG00020002605	0.967604292028502	0.991558364178453	0.902588578083607	1.38073592260107	0.87393185943141	0.782775188722884
ENSOARG00020002606	1.71694285239243	3.26779406956325	2.75758482951985	2.65762540438739	2.47732533378023	1.76281223389877
ENSOARG00020002607	0.105717448653866	0.0531764329892941	0.0540029228752588	0	0.0537509695328106	0
ENSOARG00020002609	0.285382576697663	0.183253963207947	0.198508982728178	0.405379111219232	0.555701706908788	0.271855075254358
ENSOARG00020002610	0	0	0.0274601328794828	0	0.0273320162536653	0
ENSOARG00020002611	0.05139511747656	0.0172346763646523	0.0700101790345919	0.050459706445694	0.174208857591253	0.0522970311289001
ENSOARG00020002612	0	0	0	0	0	0
ENSOARG00020002613	1.50718348877233	1.31913093340806	1.51927773279127	2.14070813335289	2.48285162389753	1.47228718740899
ENSOARG00020002615	0	0	0	0	0	0
ENSOARG00020002619	0	0.0128575432519135	0	0	0	0
ENSOARG00020002620	456.734047515156	661.777153150722	599.915271646967	526.725020907063	350.138249210451	668.118098734394
ENSOARG00020002621	0.173181873123767	0.348445574061427	0.23590750519192	0.113353264001212	0.117403433453244	0.234961302536063
ENSOARG00020002622	6.89637076793405	6.45378751071275	7.42400206127477	6.76512826978691	9.08547928713652	5.24301594625231
ENSOARG00020002623	0	0	0	0	0	0
ENSOARG00020002624	0	0	0	0	0	0
ENSOARG00020002625	0.0920992658597135	0.0810712269166456	0.194066562894641	0.0904230235734861	0.199014503368023	0.0585721758468955
ENSOARG00020002627	0	0	0	0	0	0
ENSOARG00020002628	39.0111671674476	37.2575168469405	37.5135439111945	52.2129642803422	64.870156581571	31.8933508586564
ENSOARG00020002629	3.89050360143744	3.92665718586582	3.97471881150358	4.58301080106111	5.13076472525613	3.07079652359057
ENSOARG00020002631	0	0	0	0	0.0316406416398814	0
ENSOARG00020002632	0.0732989296939396	0.634159654534233	1.15323799545977	0.0719648608027137	0.0149072403351932	0.208838630382904
ENSOARG00020002633	0.409308372630712	0.270223098251719	0.653388133913482	0.226045576025741	0.351183448172095	0.377445124482131
ENSOARG00020002634	1.33708234565639	1.33544179749913	1.74929858643608	1.89828872530473	2.15196725939014	1.61503697786648
ENSOARG00020002636	2.81892612794917	3.1383620837194	2.0735608283458	5.05552026191076	3.34426057519658	4.51294053204392
ENSOARG00020002638	0	0	0	0	0	0
ENSOARG00020002639	0.956997470746258	0.309455205292514	0.488856487387789	0.402677034157281	0.556086517659559	0.417339197422413
ENSOARG00020002640	0.16753717947711	0.159180601046641	0.228218330962907	0.210179031843328	0.302871422540134	0.161006269606679
ENSOARG00020002641	134.816250635624	196.624118079994	141.719445759452	118.278718048501	107.322567852686	121.801695222255
ENSOARG00020002642	0.0301436697754465	0.0303248490438635	0.0923885107778476	0.0295950433182428	0.0306524891839201	0.0306726497376872
ENSOARG00020002644	0	0	0	0	0	0
ENSOARG00020002645	0	0.0345716235361207	0.0117029832862832	0.011246537942679	0	0
ENSOARG00020002646	0.157012767943031	0.143596815496083	0.153120088773638	0.168169172502242	0.0725741425369064	0.101670625735067
ENSOARG00020002647	0	0	0	0	0	0
ENSOARG00020002649	0.151410219765407	0.20042141396642	0.14654624084082	0.140830574363461	0.0648277875607082	0.016217606416789
ENSOARG00020002650	18.6004291587886	14.4397924878472	20.0921618667701	23.6536939186021	19.994924040117	30.2640504401875
ENSOARG00020002651	6.04641626085504	7.7879668146797	6.53914927240153	8.21653101688468	9.85300129758004	6.39965316648524
ENSOARG00020002652	96.8035424602711	127.14290749134	113.140053793054	143.273864303517	168.862231964484	92.4921639946295
ENSOARG00020002653	0	0	0	0	0	0
ENSOARG00020002654	3.27076405380789	6.9149729682679	5.39223709391328	5.48674569252546	2.9515265325777	6.52407810596545
ENSOARG00020002655	0	0	0	0	0	0
ENSOARG00020002657	0.802423057419071	0.922566903928275	1.99092485973134	1.23800073130065	1.16566829414385	1.16643496983461
ENSOARG00020002658	21.977634399589	20.3274013897243	22.7375898814834	19.0187930638247	25.371109937078	20.7989227770425
ENSOARG00020002659	0.316805352147636	0.38953385595294	0.323663032287383	0.311039372117112	0.697998093418959	0.0358183167250454
ENSOARG00020002660	0	0	0	0	0	0
ENSOARG00020002661	0.473137405004803	0.892464766897527	0.471294626181211	0.65033656954421	0.896093215972421	0.529584347578833
ENSOARG00020002663	0.0132582459644203	0	0.00677261931114167	0	0	0.0134909099533069
ENSOARG00020002664	0	0	0	0	0	0
ENSOARG00020002667	6.18948151751636	9.2648238304346	8.53165401698466	6.78768133780599	7.53624464890213	5.43314217450403
ENSOARG00020002670	0	0	0	0	0.0726493489022296	0
ENSOARG00020002671	0.00759043965248346	0.02290818652999	0.0232642349410717	0.0223568721386474	0.177526991069438	0.0154472828656927
ENSOARG00020002673	0.398843101739586	0.413041545010426	0.55129187042176	0.610410357482464	0.942366596862671	0.668446058551795
ENSOARG00020002674	9.00689109702714	8.79504796433011	13.0554728722446	11.6291009659914	10.7541202009035	10.5997754302235
ENSOARG00020002675	0.326606613445146	0.28163116330843	0.143004195058331	0.488628185394848	1.59338365927593	2.04150553582817
ENSOARG00020002677	1.49985422354356	4.20116504042049	3.65052847842232	4.05674822762169	3.70826006261338	3.29174914400006
ENSOARG00020002678	11.985901398531	11.0120622951662	12.6147911038085	12.2855049156281	16.2177650145764	13.4534235035459
ENSOARG00020002679	0.0174538934215153	0.0175588004771159	0.0534951196221823	0.0171362258056082	0.106491070922509	0.0177601852549863
ENSOARG00020002680	1.0793740998867	1.35129456554504	0.939369928311432	1.5071702378531	2.89439531565778	0.943737875858899
ENSOARG00020002681	0	0	0	0	0	0
ENSOARG00020002682	1.99155445212311	0.846999081332737	1.71301680415801	1.76797255046667	2.19252101442346	1.81535881921853
ENSOARG00020002683	0	0	0	0	0.0472780685775107	0
ENSOARG00020002684	0.0150718348877233	0.0151624245219318	0	0	0	0
ENSOARG00020002685	3.13664069304964	4.41900030211397	5.29214080282479	2.73454049930864	6.32623398535383	2.9268143481225
ENSOARG00020002686	22.1962439755563	28.7367435674336	25.0603433095927	25.2385781807995	25.5953291080961	21.5805202265277
ENSOARG00020002687	0.30837070485936	0.254827000534502	0.540078523981137	0.32438382715089	0.201584535212736	0.212923626739093
ENSOARG00020002689	0.0479177456983587	0.0241028782435871	0.0244774950422539	0.0604872310883064	0.128777411474317	0.0626896751872815
ENSOARG00020002692	0	0	0	0	0	0
ENSOARG00020002693	0.172727327525017	0.069506203749786	0.14117299523296	0.06783344932356	0.0702571727751698	0.0878792273264803
ENSOARG00020002694	0.0385771505279695	0.116427058319486	0.118236615312018	0.15150012582736	0.0980708137159394	0.078508252965687
ENSOARG00020002695	14.3006230413087	12.3436586994127	11.5294186995603	14.7910062484441	14.3865185271653	10.6242711250537
ENSOARG00020002696	0.0137610536956059	0.0276875296944542	0	0	0.0139933376628047	0.0140025412689014
ENSOARG00020002697	0.0444587888627267	0.0670890142596391	0.0454211594519681	0.0218248108486903	0.0226046223783768	0
ENSOARG00020002698	1.3265786199092	2.16289470711242	2.02515226415939	2.03598936870171	3.79882642020434	1.22573335424106
ENSOARG00020002699	23.4527560491456	36.2804094680445	43.4114901962788	24.6194348407956	24.0445526848533	28.7714463985084
ENSOARG00020002700	2.08530930353969	2.94072649734506	2.66306080320817	2.28499538737011	3.1807633915203	2.50081497467782
ENSOARG00020002701	0.201167216800708	0.384515040877567	0.328834805069521	0.158004716473553	0.225019169244692	0.0818789699542096
ENSOARG00020002702	0	0	0	0	0	0
ENSOARG00020002703	0	0	0	0	0	0
ENSOARG00020002704	2.62370057065119	2.94557964463538	3.15559263606827	2.28284250092377	1.94990817883349	2.20239185233453
ENSOARG00020002705	0.851470344941935	1.03517010568423	1.41551121467854	1.2672527435926	1.42573441368395	0.999588955305932
ENSOARG00020002706	2.72137802402592	2.95097559421192	1.9000949072188	5.24971118215645	11.3890978224003	7.82732732485008
ENSOARG00020002707	2.11591487911853	2.37313773778653	1.63005125432469	2.20934766236656	2.33190291605236	1.51877048134136
ENSOARG00020002708	0.148536584057306	0.212093294881446	0.19580885061601	0.122311683197495	0.21925720643919	0.107262913925816
ENSOARG00020002709	1.99571491885484	1.52099258518877	2.49200705881306	3.2359657985108	4.0998024380498	2.93328673721609
ENSOARG00020002710	0	0	0	0	0	0
ENSOARG00020002711	0	0	0	0	0	0
ENSOARG00020002712	3.4568816455254	4.32013453264295	3.35263787594482	3.31748134187244	6.09967216969511	3.35900791888269
ENSOARG00020002713	3.68120928073842	3.11465481611433	3.15219442012396	4.03203757497081	2.03395754287693	1.99199114866112
ENSOARG00020002714	1.00718397506514	0.895915421532281	1.15896299178535	1.45725681224757	1.62252473530539	1.22983040294909
ENSOARG00020002716	59.4138860689724	66.2174787843544	63.9119438422771	61.1636339421777	64.2042841217581	68.7904297463094
ENSOARG00020002718	3.06227716682788	3.03746706422418	3.44831736035239	3.75365931988958	5.56021108195058	3.2533953804488
ENSOARG00020002719	0	0	0	0	0	0
ENSOARG00020002723	109.103060928736	74.3549233105728	81.6565892806743	83.9843281926876	133.154030920208	139.975104389774
ENSOARG00020002724	0.0474183397794054	0.143110046629994	0.096889547698573	0.0465553076418636	0.16876563315362	0.0361878498379051
ENSOARG00020002726	0.639663466411651	0.617420009970448	0.794809273268855	0.899598141029144	0.852631132508551	0.703663438725233
ENSOARG00020002729	17.5327608814173	19.0584901540364	17.5844575991049	16.6339885492843	19.7473199554705	14.5361684340509
ENSOARG00020002730	0	0	0	0	0	0
ENSOARG00020002731	0.0713905551930323	0.143639299761022	0	0.140182438912742	0.217786842530131	0.145286722574075
ENSOARG00020002732	0.258381997498161	0.259935008847727	0.263975025143368	0.155026266471616	0.175162290958201	0.204490413807413
ENSOARG00020002737	12.0589983503564	13.9318681102705	11.3874396333955	12.9715855619107	12.250338250126	15.9615797343028
ENSOARG00020002738	115.545819362011	71.6194466347688	78.2424640939339	110.270055220379	126.865004790225	120.295602287683
ENSOARG00020002739	0	0	0	0	0	0
ENSOARG00020002740	0.373529530266949	0.726497634807812	0.585143125623096	0.855706012558171	0.936925439519027	0.658813063973667
ENSOARG00020002741	0.105174379568315	0.241843503458159	0.24560233417241	0.191768878139037	0.0916711740662318	0.122308623237951
ENSOARG00020002742	0	0	0	0	0	0
ENSOARG00020002743	0	0	0	0	0	0
ENSOARG00020002745	9.02317171379629	10.4577328660822	10.8293503956697	8.14657760262837	9.9038440703698	8.12611490930743
ENSOARG00020002747	0.0141649589992632	0	0.0144715786865604	0	0.0720203040555563	0.0144135345553382
ENSOARG00020002748	528.812582909395	487.972704275088	554.645338378465	662.044325802714	575.537839648274	739.328283672199
ENSOARG00020002749	0	0	0	0	0	0
ENSOARG00020002750	1.11318895560153	1.98943353628305	1.33798286526761	1.27936922742861	2.09749119169453	1.13272389133057
ENSOARG00020002751	0	0	0	0	0	0
ENSOARG00020002752	0.387586171607881	0.445618020369211	0.656188797140077	0.597978783705339	0.717877006182957	0.501435886699554
ENSOARG00020002755	1.59683874189121	0.178492953379505	1.0876029834951	0.348394590827255	1.26295017016247	1.80540118492784
ENSOARG00020002756	444.887235822706	436.00619572285	507.083488386044	623.489851735871	715.019344141834	480.910169640591
ENSOARG00020002757	0	0	0	0	0	0
ENSOARG00020002758	0.192117895344307	0.180387783033216	0.222446753170619	0.188621275288641	0.299553240238718	0.156391440223048
ENSOARG00020002759	0	0	0	0	0	0
ENSOARG00020002761	1.60866717701633	0.359630246809078	0.547829650945681	1.22841352025017	0.545273724260623	1.63689707433457
ENSOARG00020002765	10.4654521418952	10.9126334066149	13.503572210979	11.1230566612738	11.9133333657266	9.24012055992425
ENSOARG00020002767	0	0	0	0	0	0
ENSOARG00020002768	0.473890808515957	0.470296720050884	0.60191474387344	0.490415315750467	0.924707828562999	0.482206940687733
ENSOARG00020002769	0.43853054073925	0.378531612147877	0.431429677994019	0.340186955189638	0.330320631703765	0.209340662412095
ENSOARG00020002771	0.371946168096261	0.545681732875046	0.411663899554558	0.426039371185031	0.598855535315135	0.410012754650279
ENSOARG00020002773	0	0	0	0	0	0
ENSOARG00020002774	14.8407070383751	20.307542235101	22.4516664462888	19.0957281998288	18.7955691693775	19.4042409993321
ENSOARG00020002775	0.0276561692323724	0.0834671919528232	0	0.0543056324957097	0.0281230001051324	0
ENSOARG00020002776	0	0	0	0	0	0
ENSOARG00020002778	0.040875224712442	0.0616813593835445	0.0765600443868188	0.113705292771402	0.135086869858469	0.1109134098928
ENSOARG00020002780	0.0280989899915516	0.0565357593236978	0.0287072306172409	0.055175154995641	0.0857198867833294	0.028592088634665
ENSOARG00020002781	3.33316090874641	2.97322952042997	3.73812543078275	4.1253845894865	5.9626977986551	2.47888541486003
ENSOARG00020002783	0	0	0	0	0	0
ENSOARG00020002785	0	0	0	0	0	0
ENSOARG00020002786	1.50432961568032	2.18075882479387	2.97832654376665	2.39431062846162	2.41335088801507	1.97758717209056
ENSOARG00020002787	0	0	0	0.0196767709105094	0.0203798318868173	0
ENSOARG00020002788	0.0118197441367842	0	0	0	0	0
ENSOARG00020002791	0	0	0	0	0	0
ENSOARG00020002792	33.5741492281779	35.5878085325516	34.2085762374227	32.5384516834898	32.6704734226941	29.4667747811593
ENSOARG00020002793	0	0	0	0	0	0
ENSOARG00020002794	0.549482472846709	0.868045432055179	0.754350026386688	0.539481679160368	0.803214096580317	0.506707153414367
ENSOARG00020002796	0.0689330314390657	0.0693473551195908	0.0845102161150316	0.0744462659445185	0.178746350118287	0.0736498469383503
ENSOARG00020002798	22.1893024132217	19.756946717272	22.222193154108	25.1072235661503	26.0043173623367	25.1126807382788
ENSOARG00020002799	3.19875852057981	3.61042190041354	4.19032749176004	5.03361792197531	5.76881970170419	3.50439627692413
ENSOARG00020002801	0	0	0	0	0	0
ENSOARG00020002802	0.480116790395954	0.566278844889766	0.803420843153615	0.552650630526665	0.892266094244656	0.488542179990079
ENSOARG00020002804	0.0503320166631217	0.0843908974782296	0.0599917747428784	0.0823599241308999	0.1706053717485	0.0938946696559029
ENSOARG00020002805	38.4535568853813	40.8688503303142	35.6089273114693	31.8166731642436	33.6054567017145	33.1382695755233
ENSOARG00020002806	0.199696615077889	0.234379712575571	0.391037026709504	0.114369534643982	0.397673767865937	0.355601778217511
[truncated: 28,725 more rows]
