# Supplementary material for: Effects of MSTN Gene Knockout on Growth Performance and Muscle Transcriptome in Chinese Merino Sheep (Xinjiang Type)
Source: Animals (Basel). 2025 Nov 24;15(23):3387. doi: 10.3390/ani15233387 (PMC12691398; doi:10.3390/ani15233387)
Supplement: Supplementary file 1 [file animals-15-03387-s001.zip › Table S6.Differential gene expression analysis.xls]

## Sheet: Category1_Treat.vs.Control_DEG
Table S6.Differential gene expression analysis
Features	baseMean	log2FoldChange	lfcSE	stat	pvalue	padj	#NAME?	#NAME?
ENSOARG00020000043	132.843385043544	1.44972999429313	0.306124737859126	4.73574923879648	2.18247305930008e-06	0.00120039259238079	5.66105110857063	2.9206766932689		HPDL
ENSOARG00020000536	2420.74208861766	1.33844952696074	0.384244227964182	3.48333020915412	0.000495217136259499	0.0429011195793887	3.30520433560713	1.36753137399695		LOC106990092
ENSOARG00020000727	83.5986781843197	1.08428858777408	0.316819755983387	3.42241469257032	0.000620675709049944	0.0486358753580863	3.20713525096066	1.31304326320033		NEPRO
ENSOARG00020000891	192.27904602278	1.09761562025916	0.253548636041226	4.32901409921486	1.49778345678891e-05	0.00434340188252509	4.82455097056149	2.36216998475517		EIF2AK2
ENSOARG00020001023	148.658399958849	-1.81541	0.47542586169398	-3.81848	0.000134274328777007	0.0184670317678542	3.87200700993865	1.73360290371703		LAMC3
ENSOARG00020001114	34.2728	-1.65282	0.452980869214641	-3.64877	0.000263501659984805	0.0297004013897159	3.57921664451227	1.52723768131711		ADAM22
ENSOARG00020001391	2817.82979579074	-1.11043	0.19450645206382	-5.70898	1.13654646684722e-08	2.4339954406438e-05	7.94441280377288	4.61368023962489		ASS1
ENSOARG00020001394	308.33977447906	-1.51182	0.28868063258189	-5.237	1.63210505640893e-07	0.000157640941849353	6.7872518897303	3.80233097904143		PHGDH
ENSOARG00020001443	56.4562662285205	-1.99392	0.523457277802867	-3.80913	0.000139454005574052	0.0186162806904909	3.85556900686424	1.73010708151482		SHISAL1
ENSOARG00020001544	4643.43352091816	-1.06683	0.242811515620486	-4.39366	1.11456968022307e-05	0.00363228566874434	4.95289277528566	2.43982000280499		CLCN1
ENSOARG00020001773	11.1025052892005	-2.62289	0.762464219201118	-3.44001	0.000581687566633589	0.0473917299532833	3.23531021899368	1.32429743784096		SLC30A3
ENSOARG00020001971	4056.65702034373	-1.40999	0.288302505741052	-4.89065	1.0050371951415e-06	0.000684841481471195	5.9978178652626	3.16440994192256		CCN1
ENSOARG00020002675	205.500443684243	2.31603683870282	0.462194392892279	5.01095832039358	5.41596451520584e-07	0.000405953620237254	6.26632418976249	3.39152358126423		MX2
ENSOARG00020002706	748.925154396737	1.52892008519204	0.293774439477532	5.20440133563415	1.94622991877714e-07	0.000171623133602283	6.7108058554562	3.76542417267223		MX1
ENSOARG00020002961	184.552595267423	-1.82921	0.439494487901664	-4.16207	3.15373332785883e-05	0.00775042890457897	4.50117503235643	2.11067426320495		LOC101104661
ENSOARG00020003003	3528.32275229622	1.02707916220607	0.283679028749079	3.6205678182667	0.00029395718491021	0.0312766334735135	3.5317159203066	1.50477999930016		MPC2
ENSOARG00020003298	181.540576326577	1.77901947666909	0.370595901417901	4.80042944312811	1.58325750293331e-06	0.000949384529058932	5.80044844520823	3.02255784971802		LOC101120186
ENSOARG00020003569	95.3530816324095	5.87363467286102	1.62938669935665	3.60481319454748	0.000312377536218863	0.0320743263387464	3.50532020477863	1.49384245640081		COMP
ENSOARG00020004101	1002.69789586403	-1.65164	0.331529821166602	-4.98188	6.29684739736806e-07	0.00044950494920926	6.20087683159615	3.34726552216782		FOXO1
ENSOARG00020004556	11.1225348438133	3.03322042316343	0.835171832799017	3.63185191842236	0.000281394586147165	0.0307327070194468	3.55068426237046	1.51239918423338		LOC101113476
ENSOARG00020004748	1377.9036730583	-1.40843	0.312176455005298	-4.51165	6.43258044839188e-06	0.00260623820275251	5.19161477362532	2.58398589353007		ABCC5
ENSOARG00020004988	133.957179582352	-5.86533	1.27717980706335	-4.5924	4.38167604363411e-06	0.00204942688792385	5.35835973486818	2.68836757026653		XDH
ENSOARG00020005267	86.9166489857761	1.00294932723771	0.294403177919038	3.40672045161661	0.000657484300896812	0.0497761993427487	3.18211461259529	1.30297826697785		LAMP3
ENSOARG00020005353	1007.11481869546	-1.43559	0.383999914229205	-3.73852	0.000185104962701815	0.0227451516054337	3.73258193756735	1.64311116407984		KCNT1
ENSOARG00020005855	106.558250467503	-1.63418	0.465463388056157	-3.51086	0.000446654757564344	0.0399487099598635	3.35002803574226	1.39849724053919		MYBPHL
ENSOARG00020006009	270.480008181767	-1.42615	0.310957819873135	-4.58631	4.5114460210451e-06	0.00204942688792385	5.34568423455089	2.68836757026653		DSCAML1
ENSOARG00020006061	44.9899155652561	1.29426226701079	0.374335457389384	3.45749311603281	0.000545226171808376	0.0450628523278984	3.26342330544346	1.34618132235338		FZD3
ENSOARG00020006271	8162.41259852752	1.22423944692335	0.348514806190088	3.51273296049184	0.000443522998146037	0.0399487099598635	3.35308385563167	1.39849724053919		LDHB
ENSOARG00020006281	617.003587259332	-1.70063	0.263004737964489	-6.46616	1.00526049705429e-10	6.26893044194673e-07	9.99772138324475	6.2028065489274		OSGIN1
ENSOARG00020006383	3671.41580505182	-1.3401	0.299489267298681	-4.47461	7.65525985903155e-06	0.00280521796569804	5.11604006251921	2.55203338837495		DLGAP4
ENSOARG00020006683	784.025576592769	-1.14637	0.334160880398623	-3.43058	0.000602296363199565	0.0482626645837722	3.22018975918892	1.31638870434842		PELI3
ENSOARG00020006787	66.3358361560004	1.87790717533394	0.405239383248165	4.63406878246067	3.58547775842664e-06	0.00183963614177546	5.44545296718612	2.73526806679779		RSAD2
ENSOARG00020006854	2156.8838113305	-1.67521	0.415507009517115	-4.03172	5.53698318613051e-05	0.0107798590835432	4.25672679528558	1.96738691629581		LOC106990122
ENSOARG00020007496	1399.97782755748	-1.70888	0.324953568297178	-5.25883	1.44971961600447e-07	0.000155233905453736	6.83871598465933	3.80901341617532		PCBP3
ENSOARG00020008025	276461.511599627	-1.49797	0.402942254402694	-3.71757	0.000201144996001281	0.0242531914195702	3.69649076714971	1.61523110552714		ACTN3
ENSOARG00020008245	151.675652681061	1.17729994780341	0.28479388304298	4.1338666941303	3.56710426027043e-05	0.00829952518024431	4.44768419680171	2.08094675310566		SCN2B
ENSOARG00020008843	43.0818489889313	-2.2073	0.548867435940408	-4.02155	5.78157437125738e-05	0.0111117412050666	4.23795388343987	1.9542178819681		NR6A1
ENSOARG00020009040	102.07338060424	1.31804310499176	0.304558399376998	4.32771878131726	1.50661662258225e-05	0.00434340188252509	4.82199724528262	2.36216998475517		LOC101112936
ENSOARG00020009049	70.4458579695354	-1.49508	0.39196803731395	-3.81429	0.000136575900489621	0.0186128120385447	3.86462592735825	1.73018800835423		NTF3
ENSOARG00020009174	93.1193242535685	1.52699889908836	0.423165262084031	3.60851666218559	0.00030795273915455	0.0320591632824018	3.51151592862709	1.49404781656009		CCDC162P
ENSOARG00020009312	401.434459921202	1.44352725000707	0.372530769778816	3.8749208578506	0.000106659358257156	0.0159893043963303	3.97200103368722	1.79617042952497		ST8SIA5
ENSOARG00020010323	3222.39366146939	-1.30717	0.284963808423212	-4.58714	4.49353739477048e-06	0.00204942688792385	5.3474116398029	2.68836757026653		SLC43A2
ENSOARG00020010998	785.853841434166	-1.27195	0.235262992129624	-5.40652	6.42596946879289e-08	9.63317083066742e-05	7.19206134220907	4.01623073804682		WSCD1
ENSOARG00020011538	200.28944982285	-1.25075	0.359377526075437	-3.48032	0.000500813549889468	0.0429011195793887	3.30032392947291	1.36753137399695		FAM20A
ENSOARG00020011748	611.841207282419	-1.35894	0.3087283308104	-4.40174	1.07383946014424e-05	0.00357731718822717	4.96906064115503	2.44644255076812		KCNH2
ENSOARG00020012004	9581.95145090855	-1.14427	0.236272479699852	-4.84302	1.27882361565349e-06	0.000798785200927559	5.89318935233991	3.09756998988926		SGCA
ENSOARG00020012929	709.37108865118	-1.33827	0.30555738579481	-4.37978	1.18801038490094e-05	0.00367178156256937	4.92517976298659	2.43512316325308		ARL11
ENSOARG00020013309	27.415583484354	-2.6158	0.701552732464174	-3.72858	0.000192558759782459	0.0234686859178768	3.71543671989427	1.62951122717142		MESP2
ENSOARG00020013793	74.134847209081	1.27015232792585	0.350834509371973	3.62037454696101	0.000294176860767487	0.0312766334735135	3.53139149080703	1.50477999930016		LOC101102587
ENSOARG00020013912	30.7366101820593	4.22577936707835	0.656933565021335	6.43258251987947	1.25453881167635e-10	6.26893044194673e-07	9.90151589836999	6.2028065489274		LOC101111922
ENSOARG00020013956	59.3854290936809	-1.64526	0.417003631469766	-3.94542	7.9659239481248e-05	0.0133010957775051	4.0987638441817	1.87611257929451		CCDC40
ENSOARG00020014177	91.2881125134193	1.13196665489635	0.302690842606486	3.73967922236739	0.000184255237666703	0.0227451516054337	3.73458015797411	1.64311116407984		LY96
ENSOARG00020014334	216.709991053128	1.82386204139899	0.408284279139188	4.46713756709996	7.92731561839032e-06	0.00280521796569804	5.10087385044838	2.55203338837495		ISG15
ENSOARG00020014393	411.79991316928	1.00441406362575	0.278530475839553	3.60611908121804	0.000310810550273258	0.0320743263387464	3.50750424776143	1.49384245640081		LPXN
ENSOARG00020014594	83.8098813759309	-2.00623	0.573403398816503	-3.49882	0.000467327130970286	0.0412100060022092	3.33037900500469	1.38499732222071		LOC101115172
ENSOARG00020014666	251.557728606727	-1.78141	0.406941230273724	-4.37756	1.20016874501967e-05	0.00367178156256937	4.92075768738681	2.43512316325308		ACHE
ENSOARG00020014727	204.374280294294	1.36305440380296	0.298465666620208	4.56687169160204	4.950568252198e-06	0.00218276378437354	5.30534494760592	2.66099326048593		IRF7
ENSOARG00020014755	105.173972206142	1.08734046553619	0.295075722259524	3.68495400844891	0.000228743941677649	0.026582173873563	3.6406503994727	1.5754095056097		DARS2
ENSOARG00020014924	67.381728734017	1.40630705712169	0.410682925855257	3.4243134266978	0.000616354901966809	0.0486304017651813	3.21016914565686	1.31309214244744		ZNF19
ENSOARG00020015159	379.27193097589	-1.38872	0.324601081212225	-4.27824	1.88377393050925e-05	0.00504279553433289	4.72497121758529	2.29732864042924		COL23A1
ENSOARG00020015221	5503.08338405548	-1.00253	0.236366448512601	-4.2414	2.22125226741213e-05	0.00574117116220263	4.65340211586686	2.24099950526754		OBSL1
ENSOARG00020015464	50.4967174859128	-1.91461	0.560996979205218	-3.41287	0.000642827850581639	0.0497761993427487	3.19190531564873	1.30297826697785		GPX2
ENSOARG00020016143	4319.09346402542	-2.96593	0.815694866039089	-3.63608	0.000276822396215641	0.0305135628063873	3.55779877635619	1.51550708056416		EGR1
ENSOARG00020016304	10870.3344705619	-1.01414	0.292771095590715	-3.46392	0.000532363785406048	0.0445847235029166	3.27379149552128	1.35081392233893		CACNB1
ENSOARG00020016636	14675.7831672509	1.06317139272615	0.199087677108048	5.34021697460037	9.28354048734288e-08	0.000115974629538131	7.03228636420387	3.93563700608924		NMRK2
ENSOARG00020016841	21.2061756483302	3.33948468514383	0.748928188158177	4.45901855204109	8.23357951375582e-06	0.00280521796569804	5.08441131605101	2.55203338837495		LOC114111206
ENSOARG00020016948	35.9734036467413	-2.4251	0.608949970538664	-3.98243	6.82153617928212e-05	0.0124709327882461	4.16611781316467	1.90410106138614		PRSS56
ENSOARG00020017774	60309.4439818809	-1.36979	0.286792511339812	-4.77624	1.78599242173296e-06	0.00102976201516149	5.74812038822829	2.98726313203686		CACNA1S
ENSOARG00020018311	6494.18986572695	1.0031183464056	0.288149874635558	3.48123818437996	0.000499101451574653	0.0429011195793887	3.30181116704042	1.36753137399695		MCRIP2
ENSOARG00020018547	1215.36713401506	-1.07236	0.290756415084281	-3.68817	0.000225874212761701	0.026453752527427	3.64613334807283	1.57751271355845		PRSS23
ENSOARG00020018570	54.1729221181251	2.18869506092383	0.535736537656201	4.08539441886711	4.40020059977908e-05	0.00942334388446975	4.35652752410671	2.02579495995871		RSPO3
ENSOARG00020018722	89.4223139879664	-2.33486	0.44631759004364	-5.23138	1.68251288745891e-07	0.000157640941849353	6.77404160054776	3.80233097904143		GRM4
ENSOARG00020018875	1709.99452225146	1.62520035535853	0.391821343834351	4.14780966104186	3.35671283840275e-05	0.00807783676050112	4.47408581038483	2.09270492743861		DNAJA4
ENSOARG00020018993	4420.7513277141	1.62696216627644	0.412843375250937	3.94087022781347	8.118654137235e-05	0.0133010957775051	4.09051595957867	1.87611257929451		ANKRD2
ENSOARG00020019094	1469.98273954661	-1.12161	0.317495342424231	-3.5327	0.000411343815012533	0.0391281237154546	3.38579502838361	1.40751097703061		TMEM233
ENSOARG00020019107	14268.4369318125	-1.40563	0.344002673782865	-4.0861	4.38675620910673e-05	0.00942334388446975	4.35785650053502	2.02579495995871		DUSP1
ENSOARG00020019161	67.8505732678813	-1.39196	0.38855230180976	-3.58242	0.00034042552391538	0.0337968147616918	3.46797788548509	1.47112422861601		TUBB4A
ENSOARG00020019519	108.434541412527	1.63397182923377	0.446467361382726	3.65977890113467	0.000252432961457821	0.0288871948489633	3.5978539376822	1.53929462917571		ARG2
ENSOARG00020019707	34.6281201947393	2.31159926612977	0.638380655400248	3.62103589226158	0.000293425799598877	0.0312766334735135	3.5325017032711	1.50477999930016		ZNF385B
ENSOARG00020019798	280.038889162572	1.01116093933391	0.291081610975021	3.47380563116603	0.000513132597761065	0.0437066521195234	3.28977039505409	1.35945245870599		RAP1GAP2
ENSOARG00020020448	2628.54686762328	1.0578104081082	0.296392138185287	3.56895569020432	0.00035840703000747	0.0351168613519084	3.44562348041753	1.45448430707288		LOC101117112
ENSOARG00020020925	8859.2582424669	-1.0006	0.258445326290202	-3.87162	0.000108114919684175	0.0160470372374799	3.96611436997448	1.79460513959487		KLHL21
ENSOARG00020021105	10.6334092947527	3.51569145008186	1.02423563272686	3.43250257826112	0.000598038195629528	0.0481999494122702	3.22327107751427	1.31695341756994		PIWIL2
ENSOARG00020021446	271.064085936906	2.26022017007313	0.360400353429477	6.27141496551114	3.57781678645237e-10	1.07270102891415e-06	9.44638190263673	5.9695213028105		SLC67A1
ENSOARG00020021448	251573.15414703	-1.03397	0.259555644096026	-3.98361	6.78761788893687e-05	0.0124709327882461	4.16828261440934	1.90410106138614		RYR1
ENSOARG00020021517	279.173084094028	-3.35513	0.878429407353904	-3.81947	0.000133739558566441	0.0184670317678542	3.87374011460759	1.73360290371703		FSTL4
ENSOARG00020021611	25271.8415849444	-1.03338	0.273159985727597	-3.78307	0.000154904472201255	0.0196794317183815	3.80993604367211	1.70598744681598		LOC101106719
ENSOARG00020021749	151.12084024167	-1.18839	0.312659885431309	-3.80091	0.000144166756449617	0.0189514261045844	3.84113487245251	1.72235810358256		PYROXD2
ENSOARG00020021791	83.250294231043	-1.4807	0.352201997013606	-4.20413	2.6208990466111e-05	0.00654831626795783	4.58154970715112	2.18387035337251		VIPR1
ENSOARG00020022276	118.497029419586	1.45320346533077	0.307212839282242	4.7302823304064	2.24207808596239e-06	0.00120039259238079	5.64934926608893	2.9206766932689		LOC101116620
ENSOARG00020022528	410.860927227412	-1.33336	0.322703765452729	-4.13185	3.5986200834893e-05	0.00829952518024431	4.44386400062506	2.08094675310566		DCLK2
ENSOARG00020022590	14510.5377783963	1.09303582156146	0.287729690543055	3.79882875312065	0.000145381495699233	0.0189514261045844	3.8374908673912	1.72235810358256		ATP5MC1
ENSOARG00020022840	10399.7250119084	1.4593798336319	0.274917177010325	5.30843452381693	1.10570791176773e-07	0.00012750513311777	6.95635958285133	3.89447233099592		GOT1
ENSOARG00020023205	6626.25242088474	-1.07524	0.199926452911699	-5.37818	7.5241690460227e-08	0.000102540743789933	7.1235414556881	3.98910353668407		ULK1
ENSOARG00020023242	113.807024438581	-1.08942	0.279987524283989	-3.89096	9.98497424290346e-05	0.0151196716035723	4.00065305109166	1.82045764152696		MMP17
ENSOARG00020023453	718.610977961869	1.04272980944622	0.286177605048286	3.64364573276194	0.000268803340910864	0.0298491176562575	3.57056533781265	1.5250685021454		PDK3
ENSOARG00020023824	19.2061862798959	2.93655643103423	0.819632331609629	3.58277280895849	0.00033996627002206	0.0337968147616918	3.4685641696341	1.47112422861601		TFCP2L1
ENSOARG00020024174	1845.76471614545	-1.13023	0.294138698837594	-3.8425	0.000121786209208265	0.0172235571909538	3.91440188743257	1.76387714853509		PRAG1
ENSOARG00020024741	125.628176889048	-1.16368	0.322470923861778	-3.60864	0.000307801883226184	0.0320591632824018	3.51172872734977	1.49404781656009		TMC7
ENSOARG00020024881	122.878962410868	-1.10159	0.305119077519371	-3.61036	0.000305767169723069	0.0320591632824018	3.51460914669847	1.49404781656009		NKX6-3
ENSOARG00020025041	146.14868413423	1.05643846981453	0.263294611308612	4.01238166084706	6.01092137428654e-05	0.0112637152902412	4.22105895277283	1.94831833560252		ALG13
ENSOARG00020025115	135.283546222704	1.00242471235089	0.289854288950908	3.45837460600995	0.000543445181896393	0.0450628523278984	3.26484425728256	1.34618132235338		RPP40
ENSOARG00020025298	148.551405903803	-1.84845	0.410401123310534	-4.50401	6.66824952493565e-06	0.00263062443758711	5.17598815730308	2.57994114975764		CITED1
ENSOARG00020025475	425.608348194578	1.34614357667048	0.394511187922783	3.41218099227633	0.000644453083461499	0.0497761993427487	3.19080869403663	1.30297826697785		PITX3
ENSOARG00020025614	215.075909149709	2.45092164001998	0.345946192618087	7.08469031403886	1.39355580522977e-12	2.08907950761995e-08	11.8558756351903	7.68004503102806		LOC101111664
ENSOARG00020025745	382.735144118821	-1.55361	0.384680400076427	-4.03871	5.37466656770729e-05	0.0107249581400619	4.26964847323496	1.96960439420856		SH2D4A
ENSOARG00020025824	702.125123581976	-1.21047	0.278603509881557	-4.34479	1.39406128132287e-05	0.00417967453366223	4.85571813473486	2.37885753490863		MKRN2OS
ENSOARG00020025839	137.151139980022	-1.47756	0.433645165869265	-3.40729	0.000656106146876037	0.0497761993427487	3.18302589343941	1.30297826697785		FOXD3
ENSOARG00020025958	784395.279838687	-1.12643	0.322392936725539	-3.49398	0.000475881809976197	0.0417189720079133	3.32250089528097	1.37966640151087		ATP2A1
ENSOARG00020026220	1574.59932979874	1.0666662141708	0.250805982927659	4.25295362462889	2.10969279390151e-05	0.00554849204796097	4.67578078054441	2.25582503205465		PPIF
ENSOARG00020026297	16.0827190946316	3.62085487654121	0.925468446168438	3.9124563258013	9.13620649333374e-05	0.0142069295009114	4.03923409321579	1.84749977463433		CDHR1
ENSOARG00020028086	17719.4345579174	-1.38481	0.322304005764593	-4.29659	1.73442598534576e-05	0.00481495924931821	4.76084422844905	2.31740738410977		JUN
ENSOARG00020029034	19.2604289352501	-2.48388	0.632601830448287	-3.92645	8.62076927244384e-05	0.0138347134030603	4.06445397827381	1.85902983318068		LOC105614868
ENSOARG00020029708	491.398433933478	1.28247539288407	0.368143162023554	3.48363225282999	0.000494658658467345	0.0429011195793887	3.30569438466263	1.36753137399695		LOC101104407
ENSOARG00020030973	30.3935366236095	3.03327567827857	0.707049668636043	4.29004610684566	1.78636027731169e-05	0.00486896853039627	4.74803094708851	2.31256303242051		LOC101114187
ENSOARG00020031916	111.792931998684	1.19258499903134	0.281535286360246	4.23600542031286	2.27531286393223e-05	0.00578122290562848	4.64295887780368	2.23798028528357		LOC101105810
ENSOARG00020036133	1098.03805440378	1.58266838751289	0.289666898168066	5.46375301258835	4.66172037780666e-08	7.99742414280082e-05	7.33145378015427	4.09704987059606		LOC101112122
ENSOARG00020036249	5729.31546691468	-1.32795	0.363739225019564	-3.65082	0.000261403187837387	0.0296870847641687	3.58268912045959	1.52743244750319		LOC101111980
ENSOARG00020036388	368.302258266643	1.41851190782179	0.239451973658044	5.9239933843583	3.14216102044127e-09	7.85068930957251e-06	8.5027715632498	5.1050922094712		PAQR8
ENSOARG00020038699	18403.9320834459	-1.42754	0.319988597501387	-4.46122	8.14938590002564e-06	0.00280521796569804	5.08887511644758	2.55203338837495		LOC101108781
ENSOARG00020039902	14794.7289424616	-1.14355	0.256071188872523	-4.46575	7.9789009442238e-06	0.00280521796569804	5.09805692653539	2.55203338837495		DDIT4L
