# Supplementary material for: Effects of MSTN Gene Knockout on Growth Performance and Muscle Transcriptome in Chinese Merino Sheep (Xinjiang Type)
Source: Animals (Basel). 2025 Nov 24;15(23):3387. doi: 10.3390/ani15233387 (PMC12691398; doi:10.3390/ani15233387)
Supplement: Supplementary file 1 [file animals-15-03387-s001.zip › Table S7.GO enrichment analysis of differentially expressed genes.xls]

## Sheet: GO
Table S7.GO enrichment analysis of differentially expressed genes
Term	Count	%	PValue	List Total	Pop Hits	Pop Total	Fold Enrichment	Bonferroni	Benjamini	FDR
GO:0051607~defense response to virus	5	4.132231404958678	0.007647082501134997	100	151	19288	6.386754966887417	0.910908244343782	1	1
GO:0090324~negative regulation of oxidative phosphorylation	2	1.6528925619834711	0.010239369912407498	100	2	19288	192.88000000000002	0.9609154549325162	1	1
GO:0006357~regulation of transcription by RNA polymerase II	12	9.917355371900827	0.03026181608060317	100	1131	19288	2.0464721485411137	0.999937458772705	1	1
GO:0000050~urea cycle	2	1.6528925619834711	0.030407762087496862	100	6	19288	64.29333333333334	0.9999403547344466	1	1
GO:0070588~calcium ion transmembrane transport	3	2.479338842975207	0.031394245767139554	100	54	19288	10.715555555555556	0.9999567168264941	1	1
GO:0002931~response to ischemia	2	1.6528925619834711	0.03538596100693532	100	7	19288	55.10857142857142	0.9999882137084033	1	1
GO:0016185~synaptic vesicle budding from presynaptic endocytic zone membrane	2	1.6528925619834711	0.055046998423002536	100	11	19288	35.06909090909091	0.9999999820437439	1	1
GO:1902895~positive regulation of miRNA transcription	2	1.6528925619834711	0.08850385861076866	100	18	19288	21.43111111111111	0.9999999999997897	1	1
GO:0005737~cytoplasm	28	23.140495867768596	0.023766581925285975	103	3896	21449	1.496610912860589	0.8540199140155119	1	1
GO:0042383~sarcolemma	3	2.479338842975207	0.03416972793821682	103	61	21449	10.241445169505015	0.9380466105982384	1	1
GO:0016491~oxidoreductase activity	4	3.3057851239669422	0.03503964213411737	104	136	19585	5.538744343891403	0.998900211464341	1	1
