# Supplementary material for: Effects of MSTN Gene Knockout on Growth Performance and Muscle Transcriptome in Chinese Merino Sheep (Xinjiang Type)
Source: Animals (Basel). 2025 Nov 24;15(23):3387. doi: 10.3390/ani15233387 (PMC12691398; doi:10.3390/ani15233387)
Supplement: Supplementary file 1 [file animals-15-03387-s001.zip › Table S8.KEGG pathway analysis of differentially expressed genes.xls]

## Sheet: Sheet1
Table S8.KEGG pathway analysis of differentially expressed genes
Term	Count	%	PValue	List Total	Pop Hits	Pop Total	Fold Enrichment	Bonferroni	Benjamini	FDR
oas05162:Measles	7	5.785123966942149	9.126245283963412E-4	63	174	9496	6.0638569604086845	0.16232911759105462	0.06943116429522658	0.06656802349954713
oas05160:Hepatitis C	7	5.785123966942149	0.0016850188516176973	63	196	9496	5.383219954648526	0.27903838233432476	0.06943116429522658	0.06656802349954713
oas05164:Influenza A	7	5.785123966942149	0.001867084001493501	63	200	9496	5.275555555555555	0.30410247245931665	0.06943116429522658	0.06656802349954713
oas05165:Human papillomavirus infection	9	7.43801652892562	0.0021902016014792546	63	359	9496	3.77875049741345	0.34646886171804014	0.06943116429522658	0.06656802349954713
oas05010:Alzheimer disease	10	8.264462809917356	0.002408654902112845	63	450	9496	3.3495590828924158	0.3736479672405647	0.06943116429522658	0.06656802349954713
oas05412:Arrhythmogenic right ventricular cardiomyopathy	5	4.132231404958678	0.0024468651769736227	63	87	9496	8.662652800583835	0.37828503499738175	0.06943116429522658	0.06656802349954713
oas05022:Pathways of neurodegeneration - multiple diseases	11	9.090909090909092	0.0025052481962195157	63	543	9496	3.0534654623052413	0.3853043224028264	0.06943116429522658	0.06656802349954713
oas05020:Prion disease	8	6.6115702479338845	0.005385586730201328	63	329	9496	3.665171032952188	0.6492310059522981	0.1306004782073822	0.12521489147718087
oas00220:Arginine biosynthesis	3	2.479338842975207	0.008908071223041632	63	22	9496	20.554112554112553	0.8237601009165724	0.17722755720639363	0.1699192043319032
oas05208:Chemical carcinogenesis - reactive oxygen species	7	5.785123966942149	0.009135441093113074	63	277	9496	3.8090653830726033	0.8314327458510581	0.17722755720639363	0.1699192043319032
oas05145:Toxoplasmosis	5	4.132231404958678	0.011248305533454413	63	134	9496	5.6242596541104	0.8885898624382134	0.1983792066809233	0.190198620838411
oas01230:Biosynthesis of amino acids	4	3.3057851239669422	0.012823167162339378	63	75	9496	8.0389417989418	0.918224874326987	0.20730786912448662	0.19875909101626035
oas04820:Cytoskeleton in muscle cells	6	4.958677685950414	0.018640619773561663	63	236	9496	3.8321226795803063	0.9740195224344219	0.27358026391430923	0.26229860354670886
oas05169:Epstein-Barr virus infection	6	4.958677685950414	0.020215176575664906	63	241	9496	3.752618059672001	0.9809735673767059	0.27358026391430923	0.26229860354670886
oas05017:Spinocerebellar ataxia	5	4.132231404958678	0.021171210765999617	63	162	9496	4.6521653929061335	0.9842563127228935	0.27358026391430923	0.26229860354670886
oas05415:Diabetic cardiomyopathy	6	4.958677685950414	0.022563320735200763	63	248	9496	3.6466973886328726	0.9880547657599056	0.27358026391430923	0.26229860354670886
oas05410:Hypertrophic cardiomyopathy	4	3.3057851239669422	0.02809844205703467	63	101	9496	5.9695112368379695	0.9960306262904052	0.3206528093567486	0.30743001309461465
oas05016:Huntington disease	7	5.785123966942149	0.030466899099201018	63	363	9496	2.906642179369452	0.9975274086599795	0.3246468917800473	0.3112593910880866
oas05414:Dilated cardiomyopathy	4	3.3057851239669422	0.031795314143406694	63	106	9496	5.687930518119197	0.9981048964063133	0.3246468917800473	0.3112593910880866
oas04621:NOD-like receptor signaling pathway	5	4.132231404958678	0.03700025358805912	63	193	9496	3.904926391973024	0.9993339949600637	0.3589024598041734	0.3441023583689498
oas05146:Amoebiasis	4	3.3057851239669422	0.03906133479186983	63	115	9496	5.242788129744651	0.9995604991992493	0.3608523309344165	0.34597182244227564
oas01100:Metabolic pathways	18	14.87603305785124	0.043785657865891385	63	1711	9496	1.585705936378058	0.9998310651902843	0.38610989209013313	0.37018783468435446
oas00270:Cysteine and methionine metabolism	3	2.479338842975207	0.04993400676778608	63	55	9496	8.22164502164502	0.9999516683081524	0.421182491867413	0.40381414168731355
