# Supplementary material for: Effects of MSTN Gene Knockout on Growth Performance and Muscle Transcriptome in Chinese Merino Sheep (Xinjiang Type)
Source: Animals (Basel). 2025 Nov 24;15(23):3387. doi: 10.3390/ani15233387 (PMC12691398; doi:10.3390/ani15233387)
Supplement: Supplementary file 1 [file animals-15-03387-s001.zip › Table S9.RT-qPCR primers used in this study.xls]

## Sheet: Sheet1
Table S9.RT-qPCR primers used in this study
Genes	Primer Sequences		NCBI gene ID	amplicon size（bp）	PCR conditions	annealing temperature（℃）
GAPDH	F:GCGATACTCACTCTTCTACTTTCGA	R:TCGTACCAGGAAATGAGCTTGAC	443005	192	Pre-denaturation: 95°C for 10 min; denaturation: 95°C for 15 s; extension: 60°C for 1 min. 40 cycles.	60
ACTN3	F:GCCGAGCAGAGCGAAGCCAG	R:CAGGCTGGGAGAAGTACCTG	101115917	179	Pre-denaturation: 95°C for 10 min; denaturation: 95°C for 15 s; extension: 57°C for 1 min. 40 cycles.	57
RYR1	F:GCTGGTGACTTTGGAGAGGA	R:CAGCAGCATCTTCTCCAGGT	101112591	158	Pre-denaturation: 95°C for 10 min; denaturation: 95°C for 15 s; extension: 57°C for 1 min. 40 cycles.	57
MX1	F:ACTAATCAGCACTACATTGTCA	R:TCCGGTCTAAATGGAAGTGAC	443146	98	Pre-denaturation: 95°C for 10 min; denaturation: 95°C for 15 s; extension: 54°C for 1 min. 40 cycles.	54
IRF7	F:GGGATCAATCTCCCCACGAG	R:GACCTGGAGCACTTCCTGGA	101103683	102	Pre-denaturation: 95°C for 10 min; denaturation: 95°C for 15 s; extension: 60°C for 1 min. 40 cycles.	60
